# Supplementary material for: ARTseq-FISH reveals position-dependent differences in gene expression of micropatterned mESCs
Source: Nat Commun. 2024 May 9;15:3918. doi: 10.1038/s41467-024-48107-5 (PMC11082235; doi:10.1038/s41467-024-48107-5)
Supplement: Supplementary file 4 — Supplementary Data 1 [file 41467_2024_48107_MOESM4_ESM.xlsx]

## Sheet: ARTseqFISH probes
Smad1_Ab	Sequence
Smad1_Ab_Oligo	AAA AAA AAA A GGA ATG CTT GTG ACG TGC GCA CTC AAC GCG TTC AGC	/5Azide/
Smad1_Ab_PLP	GCACGTCACAAGCATTCCGCT ATT CAC CGC GTT ACT CTT CGT CCG CTGCGTCTATTTAGTGGAGCCGCTGAACGCGTTGAGTGC	/5Phos/
Smad1_Ab_BrP	GCT ATG GTC TCT CGC TCC AA GCG GCA TTG CGT TCA ACC AA GCT ATT CAC CGC GTT ACT CTT CGT CCG CAA CCA CGG TCG GTC AAT TCC AA CGA GGT CTT TCT AGC GGC
Nanog_Ab
Nanog_Ab_oligo	AAA AAA AAA A ATG CAC GGT GCG CGT TAG GGG GAT GTC CCG ACA ATA	/5Azide/
Nanog_Ab_PLP	CTAACGCGCACCGTGCATTGG GAC CGG TTC ATT GTG GCG CGA CTC GTGCGTCTATTTAGTGGAGCCTATTGTCGGGACATCCCC	/5Phos/
Nanog_Ab_BrP	GGA TCC AAG CGC TCG TAA AA GCC GTC AGT TCG GTT AAG AA TGG GAC CGG TTC ATT GTG GCG CGA CTC G AA ACC GCC GGC TTA GAA TAG AA CGA GGT CTT TCT AGC GGC
pSmad1_Ab
pSmad1/5_Ab_oligo	AAA AAA AAA A CCG TTG CTA ACT CGA CTG TCG GCC GGT AAT GGT ATG	/5Azide/
pSmad1/5_Ab_PLP	CAGTCGAGTTAGCAACGG CTCGTGACGGTGCCGGCTCTGCACAATG TGCGTCTATTTAGTGGAGCCCATACCATTACCGGCCGA	/5Phos/
pSmad1/5_Ab_BrP	GCT ATG GTC TCT CGC TCC AA GCG GCA TTG CGT TCA ACC AA CTC GTG ACG GTG CCG GCT CTG CAC AAT GAA ACC GCC GGC TTA GAA TAG AA CGA GGT CTT TCT AGC GGC
SRSF3_Ab
SRSF3_Ab_Oligo	AAA AAA AAA ACGT CTA CAT CGC GAG CTT GTC ATA TGA AGC GCT GGG	/5Azide/
SRSF3_Ab_PLP	AAGCTCGCGATGTAGACGGACTAGGAAGCTAGAGCCAGGCGCGACGTGCGTCTATTTAGTGGAGCCCCCAGCGCTTCATATGAC	/5Phos/
SRSF3_Ab_BrP	TAG GTA CGG GGC GCT TAA AA GCG GCA TTG CGT TCA ACC AA GAC TAG GAA GCT AGA GCC AGG CGC GAC GAA ACC GCC GGC TTA GAA TAG AA CGA GGT CTT TCT AGC GGC
OCT4_Ab
OCT4_Ab_Oligo	AAA AAA AAA AAGT CGA TTG TCG CTC GTG ATT CGT CGC GGA CAA GGG	/5Azide/
OCT4_Ab_PLP	CACGAGCGACAATCGACTGGCGCAAGTAGACATTAGGCTCGGTGGCTGCGTCTATTTAGTGGAGCCCCCTTGTCCGCGACGAAT	/5Phos/
OCT4_Ab_BrP	CGG GAG ATT CGT CCT CAT AA AAC CGA GCG CGT AAC AGC AA GGC GCA AGT AGA CAT TAG GCT CGG TGG CAA CCA CGG TCG GTC AAT TCC AA CGA GGT CTT TCT AGC GGC
TCF1_Ab
TCF1_Ab_Oligo	AAA AAA AAA ACGC GCA CGA ATC GTA TCT CTC ACG GAC TTA GGC ATG	/5Azide/
TCF1_Ab_PLP	AGATACGATTCGTGCGCGGTTTCGCCCACGGTTGGATCCAGCTCCTTGCGTCTATTTAGTGGAGCCCATGCCTAAGTCCGTGAG	/5Phos/
TCF1_Ab_BrP	CGG GAG ATT CGT CCT CAT AA GCG GCA TTG CGT TCA ACC AA GTT TCG CCC ACG GTT GGA TCC AGC TCC TAA CCA CGG TCG GTC AAT TCC AA CGA GGT CTT TCT AGC GGC
TCF3_Ab
TCF3_Ab_Oligo	AAA AAA AAA AAGT TGA ACG CAA TGC CGC GCC GCG AGA AAG ACC TAG	/5Azide/
TCF3_Ab_PLP	GCGGCATTGCGTTCAACTAGATGGAGAGTGCAGGACATACTCTCGTTGCGTCTATTTAGTGGAGCCCTAGGTCTTTCTCGCGGC	/5Phos/
TCF3_Ab_BrP	GGA TCC AAG CGC TCG TAA AA AAC CGA GCG CGT AAC AGC AA AGA TGG AGA GTG CAG GAC ATA CTC TCG TAA ACC GCC GGC TTA GAA TAG AA CGA GGT CTT TCT AGC GGC
RB_Ab
RB_Ab_Oligo	AAA AAA AAA AACG TCC TTG TCG ACA TGC ACG GAC GTA TGG CGG ACA	/5Azide/
RB_Ab_PLP	GCATGTCGACAAGGACGTAGAATACGTCACCACAACTCGGACGTGATGCGTCTATTTAGTGGAGCCTGTCCGCCATACGTCCGT	/5Phos/
RB_Ab_BrP	TAG GTA CGG GGC GCT TAA AA AAC CGA GCG CGT AAC AGC AA AGA ATA CGT CAC CAC AAC TCG GAC GTG AAA ACC GCC GGC TTA GAA TAG AA CGA GGT CTT TCT AGC GGC
Phos-RB_Ab
Phos-RB_Ab_Oligo	AAA AAA AAA AGGC GAA CGG ACC GAA GTA AGA CGA CGG GCT AGG TAG	/5Azide/
Phos-RB_Ab_PLP	TACTTCGGTCCGTTCGCCGCACACTATGAAGCACAGCACGCAATCCTGCGTCTATTTAGTGGAGCCCTACCTAGCCCGTCGTCT	/5Phos/
Phos-RB_Ab_BrP	CGG GAG ATT CGT CCT CATAA GCC GTC AGT TCG GTT AAG AA GCA CAC TAT GAA GCA CAG CAC GCA ATC CAA CCA CGG TCG GTC AAT TCC AA CGA GGT CTT TCT AGC GGC
p21_Ab
p21_Ab_Oligo	AAA AAA AAA AAGG TAA ACG AGT AGG CCC GTA GGC GTG CCT AGA AGA	/5Azide/
p21_Ab_PLP	GGGCCTACTCGTTTACCTCGCTCATGCGAACTTGGTTGTATCCTGCTGCGTCTATTTAGTGGAGCCTCTTCTAGGCACGCCTAC	/5Phos/
p21_Ab_BrP	GGA TCC AAG CGC TCG TAA AA AAC CGA GCG CGT AAC AGC AA CGCTCATGCGAACTTGGTTGTATCCTGC AA ACA TCG GGT ATG CGA GCA AA CGA GGT CTT TCT AGC GGC
p53_Ab
p53_Ab_Oligo	AAA AAA AAA ACCC GTC GAG GTA TCG AAT ACC GAT AAC GCA CGA GCT	/5Azide/
p53_Ab_PLP	ATTCGATACCTCGACGGGACA GCT GCG TGA TCA CTC GAA CTA GCA GTGCGTCTATTTAGTGGAGCCAGCTCGTGCGTTATCGGT	/5Phos/
p53_Ab_BrP	GCT ATG GTC TCT CGC TCC AA GCC GTC AGT TCG GTT AAG AA ACA GCT GCG TGA TCA CTC GAA CTA GCA G AA CCACGGTCGGTCAATTCC AA CGA GGT CTT TCT AGC GGC
Cyclin D_Ab
Cyclin D_Ab_Oligo	AAA AAA AAA AGCG GAA CGG CAA TCA TGT CAT ATT GCG GAG AGT CGC	/5Azide/
Cyclin D_Ab_PLP	ACATGATTGCCGTTCCGCATG GCA GTC AGA CAT GTC TGT ACT GCC ATGCGTCTATTTAGTGGAGCCGCGACTCTCCGCAATATG	/5Phos/
Cyclin D_Ab_BrP	GCT ATG GTC TCT CGC TCC AA GCC GTC AGT TCG GTT AAG AA ATG GCA GTC AGA CAT GTC TGT ACT GCCA AA ACC GCC GGC TTA GAA TAG AA CGA GGT CTT TCT AGC GGC
CDK4_Ab
CDK4_Ab_Oligo	AAA AAA AAA ATAC TAC GTT CGA GCG GCG GGC GTA TCA CGA CCG TTA	/5Azide/
CDK4_Ab_PLP	CGCCGCTCGAACGTAGTACTT ATG CGA CAT GGT TGG CGG ACA ATC CTGCGTCTATTTAGTGGAGCCTAACGGTCGTGATACGCC	/5Phos/
CDK4_Ab_BrP	CGG GAG ATT CGT CCT CAT AA GCG GCA TTG CGT TCA ACC AA CTT ATG CGA CAT GGT TGG CGG ACA ATC C AA AGT ACG ATC GTG TAG CGG AA CGA GGT CTT TCT AGC GGC
CDK2_Ab
CDK2_Ab_Oligo	AAA AAA AAA ATCG CCG GTA CGA AGA GTA ATG TTT GCG CGG GAC TTC	/5Azide/
CDK2_Ab_PLP	TACTCTTCGTACCGGCGATGT CCT GTC CTG TAC GAA ATC ATT GGT CTGCGTCTATTTAGTGGAGCCGAAGTCCCGCGCAAACAT	/5Phos/
CDK2_Ab_BrP	TAG GTA CGG GGC GCT TAA AA GCG GCA TTG CGT TCA ACC AA TGT CCT GTC CTG TAC GAA ATC ATT GGT C AA ACA TCG GGT ATG CGA GCA AA CGA GGT CTT TCT AGC GGC
Cyclin E_Ab
Cyclin E_Ab_Oligo	AAA AAA AAA AGGT AAT GTC GCG ACG GTC GTC TCG TCA AGT CGT TGC	/5Azide/
Cyclin E_Ab_PLP	GACCGTCGCGACATTACCTGA CTG AAC CAG ATC CTC CGA TGT TCT TTGCGTCTATTTAGTGGAGCCGCAACGACTTGACGAGAC	/5Phos/
Cyclin E_Ab_BrP	TAG GTA CGG GGC GCT TAA AA GCC GTC AGT TCG GTT AAG AA TGA CTG AAC CAG ATC CTC CGA TGT TCT T AA AGT ACG ATC GTG TAG CGG AA CGA GGT CTT TCT AGC GGC
CDKN2A (P16Ink4a)_Ab
CDKN2A (P16Ink4a)_Ab_Oligo	AAA AAA AAA AACG ATA CGC CAA TCG GGA CGG GGG TCA TCG CGT AAA	/5Azide/
CDKN2A (P16Ink4a)_Ab_PLP	TCCCGATTGGCGTATCGTACC GAC ATG TGG TGC CAC AGA GTC ATT CTGCGTCTATTTAGTGGAGCCTTTACGCGATGACCCCCG	/5Phos/
CDKN2A (P16Ink4a)_Ab_BrP	TAG GTA CGG GGC GCT TAA AA GCC GTC AGT TCG GTT AAG AA ACC GAC ATG TGG TGC CAC AGA GTC ATT C AA CCACGGTCGGTCAATTCC AA CGA GGT CTT TCT AGC GGC
Phos-Pol II_Ab
Phos-Pol II_Ab_Oligo	AAA AAA AAA AGCG CAC GTT ATG AAC GCG GCG AAC CGA CGA TAC CGA	/5Azide/
Phos-Pol II_Ab_PLP	CGCGTTCATAACGTGCGCAGA CAT GGT GCT TAG GGC GAT TCA TCA GTGCGTCTATTTAGTGGAGCCTCGGTATCGTCGGTTCGC	/5Phos/
Phos-Pol II_Ab_BrP	GCT ATG GTC TCT CGC TCC AA GCC GTC AGT TCG GTT AAG AA AGA CAT GGT GCT TAG GGC GAT TCA TCA GAA AGT ACG ATC GTG TAG CGG AA CGA GGT CTT TCT AGC GGC
STAT3_Ab
STAT3_Ab_Oligo	AAA AAA AAA AGCT GAT AAG TCG CGC ATT CGG TCT ACC GAT CGT AGA	/5Azide/
STAT3_Ab_PLP	AATGCGCGACTTATCAGCAGA GTG ACA TGC TCT AAC TGA CCG TAT GTGCGTCTATTTAGTGGAGCCTCTACGATCGGTAGACCG	/5Phos/
STAT3_Ab_BrP	GCT ATG GTC TCT CGC TCC AA AAC CGA GCG CGT AAC AGC AA AGA GTG ACA TGC TCT AAC TGA CCG TAT GAA ACA TCG GGT ATG CGA GCA AA CGA GGT CTT TCT AGC GGC
Phos-STAT3_Ab
Phos-STAT3_Ab_Oligo	AAA AAA AAA AAGC TCG AGC GAT ACC ACG GTA TCG TGA CGG CTA GGA	/5Azide/
Phos-STAT3_Ab_PLP	CGTGGTATCGCTCGAGCTGAG CAC GCC TAG ACA AGT GAG TTA ACT CTGCGTCTATTTAGTGGAGCCTCCTAGCCGTCACGATAC	/5Phos/
Phos-STAT3_Ab_BrP	TAG GTA CGG GGC GCT TAA AA GCG GCA TTG CGT TCA ACC AA GAG CAC GCC TAG ACA AGT GAG TTA ACT C AA AGT ACG ATC GTG TAG CGG AA CGA GGT CTT TCT AGC GGC
AKT_Ab
AKT_Ab_Oligo	AAA AAA AAA AACG ATA ATG ACC CGC GGA GGG CAC TAT TGC GCG AAC	/5Azide/
AKT_Ab_PLP	TCCGCGGGTCATTATCGTAGT TAA CGT TAC AGC TGC TGG ACG ACT GTGCGTCTATTTAGTGGAGCCGTTCGCGCAATAGTGCCC	/5Phos/
AKT_Ab_BrP	GCT ATG GTC TCT CGC TCC AA GCG GCA TTG CGT TCA ACC AA AGT TAA CGT TAC AGC TGC TGG ACG ACT GAA AGT ACG ATC GTG TAG CGG AA CGA GGT CTT TCT AGC GGC
Phos-AKT_Ab
Phos-AKT_Ab_Oligo	AAA AAA AAA AAGC GCG GTA TAC GTT GTC CGC ACG ACT TAT CAC GCA	/5Azide/
Phos-AKT_Ab_PLP	GACAACGTATACCGCGCTTCG TTA CGT TGG TGA GGC TCT TGA GTA CTGCGTCTATTTAGTGGAGCCTGCGTGATAAGTCGTGCG	/5Phos/
Phos-AKT_Ab_BrP	CGG GAG ATT CGT CCT CAT AA AAC CGA GCG CGT AAC AGC AA TCG TTA CGT TGG TGA GGC TCT TGA GTA CAA AGT ACG ATC GTG TAG CGG AA CGA GGT CTT TCT AGC GGC
Smad 2_Ab
Smad 2_Ab_Oligo	AAA AAA AAA AGGA CGG TTC CAA TCG GAT TAC GCG CGC TAT AGT ACC	/5Azide/
Smad 2_Ab_PLP	ATCCGATTGGAACCGTCCGTT CAT TGA TCG GTG TCG CGA GTA GAC TTGCGTCTATTTAGTGGAGCCGGTACTATAGCGCGCGTA	/5Phos/
Smad 2_Ab_BrP	GGA TCC AAG CGC TCG TAA AA AAC CGA GCG CGT AAC AGC AA GTT CAT TGA TCG GTG TCG CGA GTA GAC TAA AGT ACG ATC GTG TAG CGG AA CGA GGT CTT TCT AGC GGC
Phos-Smad2_Ab
Phos-Smad2_Ab_Oligo	AAA AAA AAA AGCG TCG TAG AAC GAG TCC GTA CGG CTA GCT CAA CGG	/5Azide/
Phos-Smad2_Ab_PLP	GGACTCGTTCTACGACGCAGA TGA TGA TAT CGA CGA GTC TTG CCT CTGCGTCTATTTAGTGGAGCCCCGTTGAGCTAGCCGTAC	/5Phos/
Phos-Smad2_Ab_BrP	GGA TCC AAG CGC TCG TAA AA GCG GCA TTG CGT TCA ACC AA AGA TGA TGA TAT CGA CGA GTC TTG CCT CAA ACA TCG GGT ATG CGA GCA AA CGA GGT CTT TCT AGC GGC
Beta-Catenin_Ab
Beta-Catenin_Ab_Oligo	AAA AAA AAA ATCC GCG ATA TTC GCA TGA TGC AAA CTC GCC GCG TAA	/5Azide/
Beta-Catenin_Ab_PLP	TCATGCGAATATCGCGGATGG TGA CTG GAT GGG TGG TCA TGA TCT CTGCGTCTATTTAGTGGAGCCTTACGCGGCGAGTTTGCA	/5Phos/
Beta-Catenin_Ab_BrP	TAG GTA CGG GGC GCT TAA AA AAC CGA GCG CGT AAC AGC AA TGG TGA CTG GAT GGG TGG TCA TGA TCT CAA CCACGGTCGGTCAATTCC AA CGA GGT CTT TCT AGC GGC
Phos-beta-catenin_Ab
Phos-beta-catenin_Ab_Oligo	AAA AAA AAA ACGT GTC GCG ACC GAC AAG GTC ACG TTG GGC GAA CTT	/5Azide/
Phos-beta-catenin_Ab_PLP	CTTGTCGGTCGCGACACGAGA GTG AAG GAC CTG TCG TCG TAG CAC TTGCGTCTATTTAGTGGAGCCAAGTTCGCCCAACGTGAC	/5Phos/
Phos-beta-catenin_Ab_BrP	GCT ATG GTC TCT CGC TCC AA AAC CGA GCG CGT AAC AGC AA AGA GTG AAG GAC CTG TCG TCG TAG CAC TAA ACC GCC GGC TTA GAA TAG AA CGA GGT CTT TCT AGC GGC
E-cadherin_Ab
E-cadherin_Ab_Oligo	AAA AAA AAA AAAG ACC GCC TAT TCG TCA GGC GAC GAC TTC TCG TTA	/5Azide/
E-cadherin_Ab_PLP	TGACGAATAGGCGGTCTTTGT ACG ACG ATA GTA CTC GAG GTC CTG TTGCGTCTATTTAGTGGAGCCTAACGAGAAGTCGTCGCC	/5Phos/
E-cadherin_Ab_BrP	CGG GAG ATT CGT CCT CAT AA GCG GCA TTG CGT TCA ACC AA TGT ACG ACG ATA GTA CTC GAG GTC CTG T AA ACC GCC GGC TTA GAA TAG AA CGA GGT CTT TCT AGC GGC
YAP_Ab
YAP_Ab_Oligo	AAA AAA AAA AATT TCT GCG CCG AAT CGG ATC TCC GAT CGA CAG TGC	/5Azide/
YAP_Ab_PLP	CCGATTCGGCGCAGAAATGCA AAC CAA GAG GAG CAC TTC ATG CAG CTGCGTCTATTTAGTGGAGCCGCACTGTCGATCGGAGAT	/5Phos/
YAP_Ab_BrP	CGG GAG ATT CGT CCT CAT AA GCG GCA TTG CGT TCA ACC AA GCA AAC CAA GAG GAG CAC TTC ATG CAG C AA ACA TCG GGT ATG CGA GCA AA CGA GGT CTT TCT AGC GGC
Phos-YAP_Ab
Phos-YAP_Ab_Oligo	AAA AAA AAA ATAG ACT GAC CGT CGC GTA GTC ATC GGA CGG TAT TCG	/5Azide/
Phos-YAP_Ab_PLP	TACGCGACGGTCAGTCTAGAT CGA CAT GAG TTG TGC AGC AGT GAC GTGCGTCTATTTAGTGGAGCCCGAATACCGTCCGATGAC	/5Phos/
Phos-YAP_Ab_BrP	GGA TCC AAG CGC TCG TAA AA AAC CGA GCG CGT AAC AGC AA GAT CGA CAT GAG TTG TGC AGC AGT GAC GAA CCACGGTCGGTCAATTCC AA CGA GGT CTT TCT AGC GGC
Brachyury_Ab
Brachyury_Ab_Oligo	AAA AAA AAA ACGT ACC CGA ATC GCG TAA TTG GTA GAA TGC GAG GCA	/5Azide/
Brachyury_Ab_PLP	TTACGCGATTCGGGTACGACA GCT CCA AGC CTC GTT TGT GAT TGT CTGCGTCTATTTAGTGGAGCCTGCCTCGCATTCTACCAA	/5Phos/
Brachyury_Ab_BrP	GGA TCC AAG CGC TCG TAA AA GCG GCA TTG CGT TCA ACC AA ACA GCT CCA AGC CTC GTT TGT GAT TGT CAA AGT ACG ATC GTG TAG CGG AA CGA GGT CTT TCT AGC GGC
Sox17_Ab
Sox17_Ab_Oligo	AAA AAA AAA ATAG CCC GTC GCG TAT AAC GGA GCG ATG CGG TCA ATC	/5Azide/
Sox17_Ab_PLP	GTTATACGCGACGGGCTAAAG ACC TCG TTG TTC GGG CGT CTA CCA TTGCGTCTATTTAGTGGAGCCGATTGACCGCATCGCTCC	/5Phos/
Sox17_Ab_BrP	GCT ATG GTC TCT CGC TCC AA GCG GCA TTG CGT TCA ACC AA AAG ACC TCG TTG TTC GGG CGT CTA CCA T AA ACA TCG GGT ATG CGA GCA AA CGA GGT CTT TCT AGC GGC
GATA6_Ab
GATA6_Ab_Oligo	AAA AAA AAA AATC GAT CGT CGT CGG GAC GCT CGC GTA TAG TTA GCG	/5Azide/
GATA6_Ab_PLP	GTCCCGACGACGATCGATTCT TTC AAA GCA CAG CGG GAT GTC ATC GTGCGTCTATTTAGTGGAGCCCGCTAACTATACGCGAGC	/5Phos/
GATA6_Ab_BrP	GCT ATG GTC TCT CGC TCC AA AAC CGA GCG CGT AAC AGC AA TCT TTC AAA GCA CAG CGG GAT GTC ATC GAA AGT ACG ATC GTG TAG CGG AA CGA GGT CTT TCT AGC GGC
Axin2_Ab
Axin2_Ab_Oligo	AAA AAA AAA ACCG CAT CGC GAC ACA ATT CGA TCG CGG AGC GTT TAG	/5Azide/
Axin2_Ab_PLP	AATTGTGTCGCGATGCGGGCG GTC TGT ATC CGA ATC TCA CGC TAT ATGCGTCTATTTAGTGGAGCCCTAAACGCTCCGCGATCG	/5Phos/
Axin2_Ab_BrP	CGG GAG ATT CGT CCT CAT AA AAC CGA GCG CGT AAC AGC AA GCG GTC TGT ATC CGA ATC TCA CGC TAT A AA ACC GCC GGC TTA GAA TAG AA CGA GGT CTT TCT AGC GGC
SNAIL_Ab
SNAIL_Ab_Oligo	AAA AAA AAA ATAA CGC CGT ATC GCG ACT GCC GGA TTC GGT CGT AAA	/5Azide/
SNAIL_Ab_PLP	AGTCGCGATACGGCGTTAATG CAT ATG CTA CAG GCT GGG GTG GAA CTGCGTCTATTTAGTGGAGCCTTTACGACCGAATCCGGC	/5Phos/
SNAIL_Ab_BrP	GGA TCC AAG CGC TCG TAA AA GCG GCA TTG CGT TCA ACC AA ATG CAT ATG CTA CAG GCT GGG GTG GAA CAA ACC GCC GGC TTA GAA TAG AA CGA GGT CTT TCT AGC GGC
N-cadherin_Ab
N-cadherin_Ab_Oligo	AAA AAA AAA AGTT GTC GGA TCG AGA GGC GAC CGT CGT TAG GTA TGC	/5Azide/
N-cadherin_Ab_PLP	GCCTCTCGATCCGACAACAAC TTA CGC CCA AAG ACG GTA ACT TAG CTGCGTCTATTTAGTGGAGCCGCATACCTAACGACGGTC	/5Phos/
N-cadherin_Ab_BrP	TAG GTA CGG GGC GCT TAA AA AAC CGA GCG CGT AAC AGC AA AAC TTA CGC CCA AAG ACG GTA ACT TAG CAA ACA TCG GGT ATG CGA GCA AA CGA GGT CTT TCT AGC GGC
CDX2_Ab
CDX2_Ab_Oligo	AAA AAA AAA AACA TTG CGG CGT AAC ACC GGC TCG CAC GAC GTA TAC	/5Azide/
CDX2_Ab_PLP	GGTGTTACGCCGCAATGTAAG GAA CCT AAG ATT GCG TGC GCC TTA ATGCGTCTATTTAGTGGAGCCGTATACGTCGTGCGAGCC	/5Phos/
CDX2_Ab_BrP	GGA TCC AAG CGC TCG TAA AA GCC GTC AGT TCG GTT AAG AA AAG GAA CCT AAG ATT GCG TGC GCC TTA AAA CCACGGTCGGTCAATTCC AA CGA GGT CTT TCT AGC GGC
FOXA2_Ab
FOXA2_Ab_Oligo	AAA AAA AAA ATCG ACT AAC TTG ACC TCA ATG AGA TGC ACG GGC CTC	/5Azide/
FOXA2_Ab_PLP	TGAGGTCAAGTTAGTCGACCA TGC ATC GTC GTC CAA ATA TGT GAT CTGCGTCTATTTAGTGGAGCCGAGGCCCGTGCATCTCAT	/5Phos/
FOXA2_Ab_BrP	GGA TCC AAG CGC TCG TAA AA GCC GTC AGT TCG GTT AAG AACCA TGC ATC GTC GTC CAA ATA TGT GAT CAA AGT ACG ATC GTG TAG CGG AA CGA GGT CTT TCT AGC GGC
Sox2_Ab
Sox2_Ab_Oligo	AAA AAA AAA A GAA GCG CGG ATC ATC CTT CAC CAC TCG TCT TAA GGA	/5Azide/
Sox2_Ab_PLP	AAGGATGATCCGCGCTTCGTA ATA CGC GTC AGA CCG CAC GCG GAC TTGCGTCTATTTAGTGGAGCCTCCTTAAGACGAGTGGTG	/5Phos/
Sox2_Ab_BrP	TAG GTA CGG GGC GCT TAA AA GCG GCA TTG CGT TCA ACC AA GTA ATA CGC GTC AGA CCG CAC GCG GAC TAA CCA CGG TCG GTC AAT TCC AA CGA GGT CTT TCT AGC GGC
TCF1_RNA
TCF1_Ex_PLP	CCACCACAGAGAGGTTTTTAA CGG TGT AGC TGT GGG CCA AGT CTA CTGCGTCTATTTAGTGGAGCCTGTGGCAAGGAACCATGT	/5Phos/
TCF1_Ex_BrP	TAG GTA CGG GGC GCT TAA AA GCC GTC AGT TCG GTT AAG AA TAA CGG TGT AGC TGT GGG CCA AGT CTA C AA ACC GCC GGC TTA GAA TAG AA CGA GGT CTT TCT AGC GGC
TCF3_RNA
TCF3_Ex_PLP	AGAACCGTCCTGATGCACCCA GTG TGT CAA ATC TCC GCA TTG GTA CTGCGTCTATTTAGTGGAGCCTGGAGACCTGTCTCATCC	/5Phos/
TCF3_Ex_BrP	GCT ATG GTC TCT CGC TCC AA CGC CCG ATA AAC GGT ACA AA CCA GTG TGT CAA ATC TCC GCA TTG GTA C AA CCA CGG TCG GTC AAT TCC AA CGA GGT CTT TCT AGC GGC
RB_RNA
RB_Ex_PLP	GTTGTGGCCAAACTTGACGCC ACT GGT AAT GCC ATT GGT CTA AAT GTGCGTCTATTTAGTGGAGCCAGGGTCCTCTTAAGCACA	/5Phos/
RB_Ex_BrP	GGA TCC AAG CGC TCG TAA AA GCC GTC AGT TCG GTT AAG AA GCC ACT GGT AAT GCC ATT GGT CTA AAT G AA ACA TCG GGT ATG CGA GCA AA CGA GGT CTT TCT AGC GGC
p21_RNA
p21_Ex_PLP	CCAGACCAGGATGTTACAGTC GTC TTG GTC GTA ACG AAT CTC CGT CTGCGTCTATTTAGTGGAGCCGGGCTAAGGGTAGACAGT	/5Phos/
p21_Ex_BrP	TAG GTA CGG GGC GCT TAA AA CGC CCG ATA AAC GGT ACA AA GTC GTC TTG GTC GTA ACG AAT CTC CGT C AA CCA CGG TCG GTC AAT TCC AA CGA GGT CTT TCT AGC GGC
p53_RNA
p53_Ex_PLP	CCAGCAGAGACCTGACAAGCT TCA GGC ATG ACA GGG TTG TCC ATG ATGCGTCTATTTAGTGGAGCCGGATAGAATTTCGCTGGG	/5Phos/
p53_Ex_BrP	GCT ATG GTC TCT CGC TCC AA CGC CCG ATA AAC GGT ACA AA GCT TCA GGC ATG ACA GGG TTG TCC ATG A AA AGT ACG ATC GTG TAG CGG AA CGA GGT CTT TCT AGC GGC
CyclinD1_RNA
Ccnd1_Ex_PLP	CCTCTGGCATTTTGGAGACCG GGT GAA TCT TTC GGG TGT CCA TGT ATGCGTCTATTTAGTGGAGCCTCTGCTTGTTCTCATCCG	/5Phos/
Ccnd1_Ex_BrP	GCT ATG GTC TCT CGC TCC AA CGC CCG ATA AAC GGT ACA AA CCG GGT GAA TCT TTC GGG TGT CCA TGT A AA ACC GCC GGC TTA GAA TAG AA CGA GGT CTT TCT AGC GGC
CDK4_RNA
CDK4_Ex_PLP	GGATCTTACGCTCGGCTACCT TTG ATC TCC TCC ACG CTA TAA GGT CTGCGTCTATTTAGTGGAGCCAGCCATTCTCGAAGCAGG	/5Phos/
CDK4_Ex_BrP	GCT ATG GTC TCT CGC TCC AA CGC CCG ATA AAC GGT ACA AA CCT TTG ATC TCC TCC ACG CTA TAA GGT C AA ACA TCG GGT ATG CGA GCA AA CGA GGT CTT TCT AGC GGC
CDK2_RNA
CDK2_Ex_PLP	CTTCAGTCTCAGTGTCGAGGA TAC CTA TAT GTC GGC CTG AAA CTC GTGCGTCTATTTAGTGGAGCCTGGCAGTACTGGGTACAC	/5Phos/
CDK2_Ex_BrP	GCT ATG GTC TCT CGC TCC AA GCG GCA TTG CGT TCA ACC AA GGA TAC CTA TAT GTC GGC CTG AAA CTC G AA CCA CGG TCG GTC AAT TCC AA GTT AAC CAC TGT CGG GAC
CyclinE1_RNA
Ccne1_Ex_PLP	CCGGATAACCATGGCGAAACT TGG TTG GCC GAC AAG ACT ACA TCC TTGCGTCTATTTAGTGGAGCCCTTGGAACTTCCCATCTC	/5Phos/
Ccne1_Ex_BrP	GCT ATG GTC TCT CGC TCC AA GCG GCA TTG CGT TCA ACC AA ACT TGG TTG GCC GAC AAG ACT ACA TCC T AA AGT ACG ATC GTG TAG CGG AA GTT AAC CAC TGT CGG GAC
STAT3_RNA
STAT3_Ex_PLP	GGTCAATCTTGAGGCCTTCGT TCC TTA TTT CCC GGT TGA GAT ACC ATGCGTCTATTTAGTGGAGCCGCAAGGAGTGGGTCTCTA	/5Phos/
STAT3_Ex_BrP	TAG GTA CGG GGC GCT TAA AA CGC CCG ATA AAC GGT ACA AA CGT TCC TTA TTT CCC GGT TGA GAT ACC A AA AGT ACG ATC GTG TAG CGG AA CGA GGT CTT TCT AGC GGC
AkT_RNA
AkT_Ex_PLP	CCACATGTGTGGTCTCAAGAG GTA TCA TGC GAG GCC GAA TCA TGG ATGCGTCTATTTAGTGGAGCCTTGTTCTGGGCACTGAGG	/5Phos/
AkT_Ex_BrP	TAG GTA CGG GGC GCT TAA AA CGC CCG ATA AAC GGT ACA AA GAG GTA TCA TGC GAG GCC GAA TCA TGG A AA ACC GCC GGC TTA GAA TAG AA CGA GGT CTT TCT AGC GGC
Smad2_RNA
Smad2_Ex_PLP	ATACTTTGTCCAGCCACTAAT ACC CGT AGG ACC AGT ACC GTC TTC GTGCGTCTATTTAGTGGAGCCGGGATCCCATCTGAGTTA	/5Phos/
Smad2_Ex_BrP	CGG GAG ATT CGT CCT CAT AA GCC GTC AGT TCG GTT AAG AA AAT ACC CGT AGG ACC AGT ACC GTC TTC G AA AGT ACG ATC GTG TAG CGG AA CGA GGT CTT TCT AGC GGC
Beta-catenin_RNA
Ctnnb1_Ex_PLP	TGGCTTGTCCTCAGACATGAC GGT TAA TCG CCT GGC CCA CTA TTA ATGCGTCTATTTAGTGGAGCCCCGCTTCTTGTAATCCTG	/5Phos/
Ctnnb1_Ex_BrP	CGG GAG ATT CGT CCT CAT AA GCC GTC AGT TCG GTT AAG AA GAC GGT TAA TCG CCT GGC CCA CTA TTA A AA ACC GCC GGC TTA GAA TAG AA CGA GGT CTT TCT AGC GGC
E-cadherin_RNA
Cdh1_Ex_PLP	TAGCGGCTTCAGAACCACGAG CGG GCT CTC GAT CAT CAT TCA TTT ATGCGTCTATTTAGTGGAGCCAGTTCAGTGAGCTCAGGC	/5Phos/
Cdh1_Ex_BrP	CGG GAG ATT CGT CCT CAT AA GCC GTC AGT TCG GTT AAG AA GAG CGG GCT CTC GAT CAT CAT TCA TTT A AA ACA TCG GGT ATG CGA GCA AA CGA GGT CTT TCT AGC GGC
N-caherin_RNA
Cdh2_Ex_PLP	CCTCCATAGTCTATGCTGTCT TCC ACC GAG GAG TAC GCC TAC ATT GTGCGTCTATTTAGTGGAGCCTTCCGAGTTCTCTGCACT	/5Phos/
Cdh2_Ex_BrP	GGA TCC AAG CGC TCG TAA AA CGC CCG ATA AAC GGT ACA AA TCT TCC ACC GAG GAG TAC GCC TAC ATT G AA CCA CGG TCG GTC AAT TCC AA CGA GGT CTT TCT AGC GGC
YAP1_RNA
YAP1_Ex_PLP	CACATTTGTCCCAGGGAGCCT AAG TAT TCG ATG CCG AAG TGT CCT ATGCGTCTATTTAGTGGAGCCTTCCAGTGTGCCAAGGTC	/5Phos/
YAP1_Ex_BrP	GGA TCC AAG CGC TCG TAA AA CGC CCG ATA AAC GGT ACA AA CCT AAG TAT TCG ATG CCG AAG TGT CCT A AA AGT ACG ATC GTG TAG CGG AA CGA GGT CTT TCT AGC GGC
Brachyury_RNA
T_Ex_PLP	GAGCCTAGAAGATCCAGTTAC TAG GTG GTG CCC ACA CGC ATA AGA TTGCGTCTATTTAGTGGAGCCCCAAGAGCCTGCCACTTT	/5Phos/
T_Ex_BrP	CGG GAG ATT CGT CCT CAT AA CGC CCG ATA AAC GGT ACA AA TAC TAG GTG GTG CCC ACA CGC ATA AGA T AA AGT ACG ATC GTG TAG CGG AA CGA GGT CTT TCT AGC GGC
Sox17_RNA
Sox17_Ex_PLP	ACTTGCCTAGCATCTTGCGTA TAG GTC GGG CAG GTC AGT TAT GAC CTGCGTCTATTTAGTGGAGCCAGGTCAACGCCTTCCAAG	/5Phos/
Sox17_Ex_BrP	GGA TCC AAG CGC TCG TAA AA CGC CCG ATA AAC GGT ACA AA GTA TAG GTC GGG CAG GTC AGT TAT GAC C AA ACC GCC GGC TTA GAA TAG AA CGA GGT CTT TCT AGC GGC
GATA6_RNA
GATA6_Ex_PLP	GCACAGGTAATGACCGGTACG GGA GTT CGG ATC TGC GTT AGA GTC CTGCGTCTATTTAGTGGAGCCGTAGAGACCGCATGCATT	/5Phos/
GATA6_Ex_BrP	TAG GTA CGG GGC GCT TAA AA CGC CCG ATA AAC GGT ACA AA ACG GGA GTT CGG ATC TGC GTT AGA GTC C AA ACA TCG GGT ATG CGA GCA AA CGA GGT CTT TCT AGC GGC
Axin2_RNA
Axin2_Ex_PLP	AACTGCTCCGCAGGCAAACAC GGT TTT ATC ACC GTG GTT CCC CTG ATGCGTCTATTTAGTGGAGCCGTCCCAGATCTCCTCAAA	/5Phos/
Axin2_Ex_BrP	TAG GTA CGG GGC GCT TAA AA GCG GCA TTG CGT TCA ACC AA CAC GGT TTT ATC ACC GTG GTT CCC CTG A AA CCA CGG TCG GTC AAT TCC AA GTT AAC CAC TGT CGG GAC
SNAIL1_RNA
SNAIL1_Ex_PLP	GGCATGGTTACAGCTGGACAG GAA CTA CAT GGC TGG CAT GGA TGC ATGCGTCTATTTAGTGGAGCCCAGTAACCACCCTGCTGA	/5Phos/
SNAIL1_Ex_BrP	CGG GAG ATT CGT CCT CAT AA CGC CCG ATA AAC GGT ACA AA CAG GAA CTA CAT GGC TGG CAT GGA TGC A AA ACC GCC GGC TTA GAA TAG AA CGA GGT CTT TCT AGC GGC
FOXA2_RNA
FOXA2_Ex_PLP	CTCTCATTTCCCTTGTCCACT AAC TGC ATG GGT GAT ACC GTT CTC CTGCGTCTATTTAGTGGAGCCCCAAAGTCTCCACTCAGC	/5Phos/
FOXA2_Ex_BrP	TAG GTA CGG GGC GCT TAA AA GCG GCA TTG CGT TCA ACC AA ACT AAC TGC ATG GGT GAT ACC GTT CTC C AA AGT ACG ATC GTG TAG CGG AA GTT AAC CAC TGT CGG GAC
Klf4_RNA
klf4_Ex_PLP	AACCACGACTCACCAAGCGAG CGT GAG GTT CCA TGG GAA AAT TAC GTGCGTCTATTTAGTGGAGCCCCCGTTTGGTACCTTTAG	/5Phos/
klf4_Ex_BrP	GGA TCC AAG CGC TCG TAA AA GCG GCA TTG CGT TCA ACC AA GAG CGT GAG GTT CCA TGG GAA AAT TAC G AA CCA CGG TCG GTC AAT TCC AA GTT AAC CAC TGT CGG GAC
Nanog_RNA
Nanog_Ex_PLP	AGCAGCATTCCAAGGCTGTCC TGG GCA ACT GGT ATC GGG CAG ATG GTGCGTCTATTTAGTGGAGCCCCCGAAGTTATGGAGCGG	/5Phos/
Nanog_Ex_BrP	CGG GAG ATT CGT CCT CAT AA CGC CCG ATA AAC GGT ACA AA TCC TGG GCA ACT GGT ATC GGG CAG ATG G AA ACA TCG GGT ATG CGA GCA AA CGA GGT CTT TCT AGC GGC
Smad1_RNA
Smad1_Ex_PLP	TTGTCTGTTTAAGGCAGCCAT TTA TTC CGC ACA ATC GCT CGA GTG CTGCGTCTATTTAGTGGAGCCGCAAATTCAGACACCAGC	/5Phos/
Smad1_Ex_BrP	CGG GAG ATT CGT CCT CAT AA CGC CCG ATA AAC GGT ACA AA CAT TTA TTC CGC ACA ATC GCT CGA GTG C AA CCA CGG TCG GTC AAT TCC AA CGA GGT CTT TCT AGC GGC
SRSF3_RNA
SRSF3_Ex_PLP	CAGTGGCTAAGACAACTAGAT GAG GCA AGT CTC CTA CAG CGC GGT GTGCGTCTATTTAGTGGAGCCTAAGACAAGGCACTAAGC	/5Phos/
SRSF3_Ex_BrP	GGA TCC AAG CGC TCG TAA AA GCG GCA TTG CGT TCA ACC AA GAT GAG GCA AGT CTC CTA CAG CGC GGT GAA CCA CGG TCG GTC AAT TCC AA CGA GGT CTT TCT AGC GGC
Sox2_RNA
Sox2_Ex_PLP	TGAAAATCTCTCCCCTTCTCCGA CCC TAG AAC GTT GGT GAT TGG CAT GTGCGTCTATTTAGTGGAGCCCCAATTCCCTTGTATCTCTT	/5Phos/
Sox2_Ex_BrP	TAG GTA CGG GGC GCT TAA AA AAC CGA GCG CGT AAC AGC AA CGA CCC TAG AAC GTT GGT GAT TGG CAT GAA AGT ACG ATC GTG TAG CGG AA CGA GGT CTT TCT AGC GGC
Oct4_RNA
Oct4_Ex_PLP	GGTTCTCTTGTCTACCTCAGG AAT AGG TCT CAC TGC TAT CGG CAC TTGCGTCTATTTAGTGGAGCCTTTAACCCCAAAGCTCCA	/5Phos/
Oct4_Ex_BrP	TAG GTA CGG GGC GCT TAA AA GCC GTC AGT TCG GTT AAG AA AGG AAT AGG TCT CAC TGC TAT CGG CAC T AA ACA TCG GGT ATG CGA GCA AA CGA GGT CTT TCT AGC GGC
P16Ink4a_RNA
P16Ink4a_PLP	CATCACCTGAATCGGGGTACG TTA GTT ATG TGG GTG GCT GAG CAA CTGCGTCTATTTAGTGGAGCCGTGAACGTTGCCCATCAT	/5Phos/
P16Ink4a_BrP	GCT ATG GTC TCT CGC TCC AA GCG GCA TTG CGT TCA ACC AA ACG TTA GTT ATG TGG GTG GCT GAG CAA C AA ACC GCC GGC TTA GAA TAG AA GTT AAC CAC TGT CGG GAC
p19Arf_RNA
p19Arf_PLP	CATCATCACCTGGTCCAGAAG TGT ACC AGG CAC TGA TTC GTT ACC GTGCGTCTATTTAGTGGAGCCTACGTGAACGTTGCCCAT	/5Phos/
p19Arf_BrP	GCT ATG GTC TCT CGC TCC AA GCG GCA TTG CGT TCA ACC AA AAG TGT ACC AGG CAC TGA TTC GTT ACC G AA ACA TCG GGT ATG CGA GCA AA GTT AAC CAC TGT CGG GAC

## Sheet: Nanog-smFISH probe
Probe name	Sequence
Nanog-smFISH-probe 1	aactgcaggcattgatgagg
Nanog-smFISH-probe 2	agcaagaatagttctcggga
Nanog-smFISH-probe 3	ttcagaggaagggcgaggag
Nanog-smFISH-probe 4	gaatcagggctgccttgaag
Nanog-smFISH-probe 5	cttttgtttgggactggtag
Nanog-smFISH-probe 6	tgtcagcctcaggacttgag
Nanog-smFISH-probe 7	gtacttctgcttctgaaacc
Nanog-smFISH-probe 8	gaagttatggagcggagcag
Nanog-smFISH-probe 9	tgcaactgtacgtaaggctg
Nanog-smFISH-probe 10	cctagtggcttccaaattca
Nanog-smFISH-probe 11	tgctaaaatgcgcatggctt
Nanog-smFISH-probe 12	ggaataattccaaggcttgt
Nanog-smFISH-probe 13	gtaagtctcatatttcacct
Nanog-smFISH-probe 14	tgactttaagcccagatgtt
Nanog-smFISH-probe 15	catgttctaagtcctaggtt
Nanog-smFISH-probe 16	agctcagaagttgagttggt
Nanog-smFISH-probe 17	acactaacacaccaagttgt
Nanog-smFISH-probe 18	tctccaaagcctagagttaa
Nanog-smFISH-probe 19	gagagagtatatgcacctca
Nanog-smFISH-probe 20	ggtgttcaagcacttattct
Nanog-smFISH-probe 21	agacccacgcttctaagaaa
Nanog-smFISH-probe 22	aaacctcacccctcaaaatg
Nanog-smFISH-probe 23	ccaccatatcgttatacttt
Nanog-smFISH-probe 24	ttctgtctcatcctcgagag
Nanog-smFISH-probe 25	tatctgagctaccctcaaac
Nanog-smFISH-probe 26	cgagatgctgtcttactatt
Nanog-smFISH-probe 27	tagcagttactcttggggga
Nanog-smFISH-probe 28	atcggttcatcatggtacag
