# Supplementary material for: ARTseq-FISH reveals position-dependent differences in gene expression of micropatterned mESCs
Source: Nat Commun. 2024 May 9;15:3918. doi: 10.1038/s41467-024-48107-5 (PMC11082235; doi:10.1038/s41467-024-48107-5)
Supplement: Supplementary file 5 — Supplementary Data 2 [file 41467_2024_48107_MOESM5_ESM.xlsx]

## Sheet: Sheet1
Antibodies	Source	Used in ARTseq-FISH	Detect total protein or non-phosphorylated protein
GATA-6	R&D; MAB1700	Yes
Brachyury	R&D; MAB20851-100	Yes
Phospho-STAT3 (S727)	R&D; MAB4934	Yes
Phospho-Akt1 (T308)	R&D; MAB7419	Yes
Axin2	R&D; MAB6078	Yes
TCF3/E2A	R&D; MAB7650	Yes
CDX2	Abcam; ab220799	Yes
phospho-YAP1 (S127)	Abcam; ab172374	Yes
CDK4	Sigma; SAB1403657-100UG	Yes
Rb (2M15)	Sigma; ZRB1014-4X25UL	Yes	Not sure
STAT3	Sigma; ZRB1004-4X25UL	Yes
TCF7 (TCF1)	Sigma; WH0006932M1-100UG	Yes
Nanog	Sigma; ZRB1566-4X25UL	Yes
p16-INK4a	Sigma; ZRB1437-4X25UL	Yes
YAP	Sigma; MABS2029-100UG	Yes	Total YAP protein
SMAD1	Merck; 05-1459	Yes
AKT1	Thermo Fisher Scientific; CF504235	Yes	Not sure
OCT4 (3H8L1.12)	Thermo Fisher Scientific; 703927	Yes
CDK2c(1A6)	Thermo Fisher Scientific; MA5-17052	Yes
FOXA2 (9H5L7)	Thermo Fisher Scientific; 701698	Yes
SOX17 (6H42L1)	Thermo Fisher Scientific; 703063	Yes
Phospho-RNA pol II CTD (Ser5)(4H8)	Thermo Fisher Scientific; MA1-46093	Yes
beta Catenin (CAT-5H10)	Thermo Fisher Scientific; 13-8400	Yes	Not sure
Phospho-beta Catenin (Thr41, Ser45)(23H16L13)	Thermo Fisher Scientific; 703638	Yes
SMAD2 (31H15L4)	Thermo Fisher Scientific; 700048	Yes	Not sure
Phospho-SMAD2 (Ser245, Ser250)(2H24L4)	Thermo Fisher Scientific; 701723	Yes
Cyclin E (HE12)	Thermo Fisher Scientific; 32-1600	Yes
Phospho-Rb (Ser807, Ser811)(13H27L9)	Thermo Fisher Scientific; 702097	Yes
N-Cadherin (CD325)(8C11)	Thermo Fisher Scientific; 14-3259-82	Yes
E-Cadherin (CD324)(DECMA-1)	Thermo Fisher Scientific; 16-3249-85	Yes
p21 (GT1032)	Thermo Fisher Scientific; MA5-31479	Yes
p53 (X77)	Thermo Fisher Scientific; MA1-12549	Yes
Cyclin D1 (AM29)	Thermo Fisher Scientific; 33-3500	Yes
SNAIL1 (20C8)	Thermo Fisher Scientific; 14-9859-82	Yes
SRSF3	Thermo Fisher Scientific; 334200	Yes
Sox2	Invitrogen; MA531455	Yes
phospho-Smad1 (Ser463, 465)	Invitrogen; 700047	Yes
Ki67 (D3B5)	Cell Signaling; 9129	No
7-AAD	Invitrogen; 00-6993-50	No
Cleaved Caspase-3	Cell Signaling, 94530	No
