# Supplementary material for: ARTseq-FISH reveals position-dependent differences in gene expression of micropatterned mESCs
Source: Nat Commun. 2024 May 9;15:3918. doi: 10.1038/s41467-024-48107-5 (PMC11082235; doi:10.1038/s41467-024-48107-5)
Supplement: Supplementary file 6 — Supplementary Data 3 [file 41467_2024_48107_MOESM6_ESM.xlsx]

## Sheet: Sheet 1
Probe name	Sequence
Nanog-smFISH-probe 1	aactgcaggcattgatgagg
Nanog-smFISH-probe 2	agcaagaatagttctcggga
Nanog-smFISH-probe 3	ttcagaggaagggcgaggag
Nanog-smFISH-probe 4	gaatcagggctgccttgaag
Nanog-smFISH-probe 5	cttttgtttgggactggtag
Nanog-smFISH-probe 6	tgtcagcctcaggacttgag
Nanog-smFISH-probe 7	gtacttctgcttctgaaacc
Nanog-smFISH-probe 8	gaagttatggagcggagcag
Nanog-smFISH-probe 9	tgcaactgtacgtaaggctg
Nanog-smFISH-probe 10	cctagtggcttccaaattca
Nanog-smFISH-probe 11	tgctaaaatgcgcatggctt
Nanog-smFISH-probe 12	ggaataattccaaggcttgt
Nanog-smFISH-probe 13	gtaagtctcatatttcacct
Nanog-smFISH-probe 14	tgactttaagcccagatgtt
Nanog-smFISH-probe 15	catgttctaagtcctaggtt
Nanog-smFISH-probe 16	agctcagaagttgagttggt
Nanog-smFISH-probe 17	acactaacacaccaagttgt
Nanog-smFISH-probe 18	tctccaaagcctagagttaa
Nanog-smFISH-probe 19	gagagagtatatgcacctca
Nanog-smFISH-probe 20	ggtgttcaagcacttattct
Nanog-smFISH-probe 21	agacccacgcttctaagaaa
Nanog-smFISH-probe 22	aaacctcacccctcaaaatg
Nanog-smFISH-probe 23	ccaccatatcgttatacttt
Nanog-smFISH-probe 24	ttctgtctcatcctcgagag
Nanog-smFISH-probe 25	tatctgagctaccctcaaac
Nanog-smFISH-probe 26	cgagatgctgtcttactatt
Nanog-smFISH-probe 27	tagcagttactcttggggga
Nanog-smFISH-probe 28	atcggttcatcatggtacag
