# Supplementary material for: ARTseq-FISH reveals position-dependent differences in gene expression of micropatterned mESCs
Source: Nat Commun. 2024 May 9;15:3918. doi: 10.1038/s41467-024-48107-5 (PMC11082235; doi:10.1038/s41467-024-48107-5)
Supplement: Supplementary file 7 — Supplementary Data 4 [file 41467_2024_48107_MOESM7_ESM.xlsx]

## Sheet: Sheet1
protein/mRNA	R1	R2	R3	R4	R5
Smad1_protein	RGB	-	-	-	GB
Sox2_protein	GB	R	-	-	GB
TCF1_protein	GB	-	-	R	GB
AKT_protein	RG	B	-	-	G
phos-STAT3_protein	G	RB	-	-	G
T_protein	G	B	R	-	G
CDK4_protein	G	B	-	R	G
SRSF3_protein	G	R	B	-	G
E-cadherin_protein	G	-	B	R	G
phos-Smad1_protein	RG	-	B	-	G
Sox17_protein	RG	-	-	B	G
CDK2_protein	G	R	-	B	G
phos-Smad2_protein	G	-	R	B	G
YAP_protein	G	-	-	RB	G
Beta-catenin_protein	B	RG	-	-	B
Phos-YAP_protein	B	G	R	-	B
Oct4_protein	B	G	-	R	B
GATA6_protein	R	GB	-	-	-
Smad2_protein	-	GB	R	-	-
Phos-AKT_protein	-	GB	-	R	-
phos-Beta-catenin_protein	R	G	B	-	-
RB_protein	-	RG	B	-	-
TCF3_protein	-	G	RB	-	-
STAT3_protein	R	G	-	B	-
N-Cadherin_protein	-	RG	-	B	-
p21_protein	-	G	R	B	-
p53_protein	RB	-	G	-	B
CDKN2A (P16Ink4a)_protein	B	R	G	-	B
CDX2_protein	B	-	RG	-	B
Phos-RB_protein	B	-	G	R	B
Phos-Pol II_protein	R	B	G	-	-
CyclinE_protein	-	RB	G	-	-
FOXA2_protein	-	B	RG	-	-
Nanog_protein	-	-	RGB	-	-
CyclinD_protein	R	-	GB	-	-
Axin2_protein	-	G	B	R	-
SNAIL_protein	G	-	RB	-	G
SRSF3_mRNA	GB	-	R	-	GB
Smad 2_mRNA	-	B	G	R	-
TCF1_mRNA	-	R	GB	-	-
Beta-Catenin _mRNA	-	-	GB	R	-
Oct4_mRNA	-	R	G	B	-
RB_mRNA	-	-	RG	B	-
E-cadherin_mRNA	-	-	G	RB	-
TCF3_mRNA	RB	-	-	G	B
p21_mRNA	B	R	-	G	B
N-cadherin_mRNA	B	-	R	G	B
Smad1_mRNA	B	-	-	RG	B
p53_mRNA	R	B	-	G	-
STAT3_mRNA	-	RB	-	G	-
YAP_mRNA	-	B	R	G	-
Brachyury_mRNA	-	B	-	RG	-
Cyclin D_mRNA	R	-	B	G	-
AKT_mRNA	-	R	B	G	-
Sox17_mRNA	-	-	RB	G	-
SNAIL_mRNA	-	-	B	RG	-
CDK4_mRNA	R	-	-	GB	-
GATA6_mRNA	-	R	-	GB	-
Nanog_mRNA	-	-	-	RGB	-
CDK2_mRNA	RGB	-	-	-	RGB
Axin2_mRNA	GB	R	-	-	RGB
klf4_mRNA	GB	-	R	-	RGB
Sox2_mRNA	-	RGB	-	-	-
Cyclin E_mRNA	RG	B	-	-	RG
P16Ink4a_mRNA	RG	-	B	-	RG
P19Arf _mRNA	RG	-	-	B	RG
FOXA2_mRNA	G	RB	-	-	RG
