# Supplementary material for: ARTseq-FISH reveals position-dependent differences in gene expression of micropatterned mESCs
Source: Nat Commun. 2024 May 9;15:3918. doi: 10.1038/s41467-024-48107-5 (PMC11082235; doi:10.1038/s41467-024-48107-5)
Supplement: Supplementary file 8 — Supplementary Data 5 [file 41467_2024_48107_MOESM8_ESM.xlsx]

## Sheet: Sheet 1
Target	Category	Heatmap class	Regulation type	Reference
p21 RNA	Cell cycle	Cell cycle 1	Upregulated in elongated G1	https://doi.org/10.1080/15384101.2015.1120927
p21 protein	Cell cycle	Cell cycle 1	Upregulated in elongated G1	https://doi.org/10.1080/15384101.2015.1120927
p53 RNA	Cell cycle	NA	Upregulated in elongated G1	https://doi.org/10.1093/stmcls/sxac051 https://doi.org/10.1080/15384101.2015.1120927
p53 protein	Cell cycle	NA	Upregulated in elongated G1	https://doi.org/10.1093/stmcls/sxac051 https://doi.org/10.1080/15384101.2015.1120927
p16 RNA	Cell cycle	Cell cycle 1	Upregulated in elongated G1	https://doi.org/10.1016/S0092-8674(00)80441-9
p19 RNA	Cell cycle	Cell cycle 1	Upregulated in elongated G1	https://doi.org/10.1016/S0092-8674(00)80441-9
CDKN2A protein	Cell cycle	Cell cycle 1	Upregulated in elongated G1	https://doi.org/10.1016/S0092-8674(00)80441-9
RB RNA	Cell cycle	Cell cycle 1	Upregulated in elongated G1	https://doi.org/10.1016/j.stemcr.2020.01.001 https://doi.org/10.1016/j.stem.2017.09.004
RB protein	Cell cycle	Cell cycle 1	Upregulated in elongated G1	https://doi.org/10.1016/j.stemcr.2020.01.001 https://doi.org/10.1016/j.stem.2017.09.004
CDK2 RNA	Cell cycle	Cell cycle 2	Down regulated in elongated G1	https://doi.org/10.1038/ncb3474
CDK2 protein	Cell cycle	Cell cycle 2	Down regulated in elongated G1	https://doi.org/10.1038/ncb3474
CyclinE RNA	Cell cycle	Cell cycle 2	Down regulated in elongated G1	https://doi.org/10.1080/15384101.2019.1656475 https://doi.org/10.1038/ncb3474
CyclinE protein	Cell cycle	Cell cycle 2	Down regulated in elongated G1	https://doi.org/10.1080/15384101.2019.1656475 https://doi.org/10.1038/ncb3474
CDK4 RNA	Cell cycle	Cell cycle 2	Down regulated in elongated G1	https://doi.org/10.1038/ncb3474
CDK4 protein	Cell cycle	Cell cycle 2	Down regulated in elongated G1	https://doi.org/10.1038/ncb3474
CyclinD RNA	Cell cycle	Cell cycle 2	Down regulated in elongated G1	https://doi.org/10.1038/ncb3474 http://dx.doi.org/10.1016/j.cell.2013.08.031
CyclinD protein	Cell cycle	Cell cycle 2	Down regulated in elongated G1	https://doi.org/10.1038/ncb3474 http://dx.doi.org/10.1016/j.cell.2013.08.031
Phos-RB protein	Cell cycle	Cell cycle 2	Down regulated in elongated G1	https://doi.org/10.1016/j.stemcr.2020.01.001 https://doi.org/10.1016/j.stem.2017.09.004 https://doi.org/10.4161/cbt.7.6.5839
Target	Category	Heatmap class	Regulation type	Reference
FOXA2 RNA	Lineage	NA		https://doi.org/10.7554/eLife.32839
FOXA2 protein	Lineage	NA		https://doi.org/10.7554/eLife.32839
GATA6 RNA	Lineage	NA		https://doi.org/10.7554/eLife.32839
GATA6 protein	Lineage	NA		https://doi.org/10.7554/eLife.32839
Brachyury RNA	Lineage	NA		https://doi.org/10.7554/eLife.32839 https://doi.org/10.1242/dev.166025
Brachyury protein	Lineage	NA		https://doi.org/10.7554/eLife.32839 https://doi.org/10.1242/dev.166025
CDX2 protein	Lineage	NA		https://doi.org/10.7554/eLife.32839
Sox17 RNA	Lineage	NA		http://dx.doi.org/10.1016/j.cell.2013.08.031 https://doi.org/10.7554/eLife.32839
Sox17 protein	Lineage	NA		http://dx.doi.org/10.1016/j.cell.2013.08.031 https://doi.org/10.7554/eLife.32839
N-cadherin protein	Lineage	NA		https://doi.org/10.7554/eLife.32839
N-cadherin RNA	Lineage	NA		https://doi.org/10.7554/eLife.32839
Target	Category	Heatmap class	Regulation type	Reference
Klf4 RNA	Pluripotency	NA	Downregulated in differentiation	https://doi.org/10.7554/eLife.32839
OCT4 RNA	Pluripotency	NA	Downregulated in differentiation	https://doi.org/10.1016/j.stemcr.2022.05.009 https://doi.org/10.1101%2Fgad.224503
OCT4 protein	Pluripotency	NA	Downregulated in differentiation	https://doi.org/10.1016/j.stemcr.2022.05.009 https://doi.org/10.1101%2Fgad.224503
Nanog RNA	Pluripotency	NA	Downregulated in differentiation	https://doi.org/10.1016/j.stemcr.2022.05.009 https://doi.org/10.1101%2Fgad.224503 https://doi.org/10.7554/eLife.32839
Nanog protein	Pluripotency	NA	Downregulated in differentiation	https://doi.org/10.1016/j.stemcr.2022.05.009 https://doi.org/10.1101%2Fgad.224503 https://doi.org/10.7554/eLife.32839
Sox2 RNA	Pluripotency			https://doi.org/10.1101%2Fgad.224503
Sox2 protein	Pluripotency			https://doi.org/10.1101%2Fgad.224503
Target	Category	Heatmap class	Regulation type	Reference
YAP1 RNA	Signalling	NA	Maintenance of pluripotency; Regulate differentiation;	https://doi.org/10.15252/embr.201540933
YAP1 protein	Signalling	NA	Maintenance of pluripotency; Required for proper differentiation; Function depends on its localisation	https://doi.org/10.15252/embr.201540933
Phos-YAP1 protein	Signalling	NA	Not correlated with YAP1	https://doi.org/10.15252/embr.201540933
Beta-Catenin RNA	Signalling	NA	WNT signalling	https://doi.org/10.1038/s41540-017-0020-5
Beta-Catenin protein	Signalling	NA	WNT signalling	https://doi.org/10.1038/s41540-017-0020-5
Phos-beta-Catenin protein	Signalling	NA	WNT signalling	https://doi.org/10.1038/s41540-017-0020-5
TCF1 RNA	Signalling	NA	WNT signalling	https://doi.org/10.1038/s41540-017-0020-5
TCF1 protein	Signalling	NA	WNT signalling	https://doi.org/10.1038/s41540-017-0020-5
TCF3 RNA	Signalling	NA	WNT signalling	https://doi.org/10.1038/s41540-017-0020-5
TCF3 protein	Signalling	NA	WNT signalling	https://doi.org/10.1038/s41540-017-0020-5
Axin2 RNA	Signalling	NA	WNT signalling	https://doi.org/10.1073/pnas.1100328108 https://doi.org/10.1242/dev.066209
Axin2 protein	Signalling	NA	WNT signalling	https://doi.org/10.1073/pnas.1100328108 https://doi.org/10.1242/dev.066209
SMAD1 RNA	Signalling	NA	BMP4 signalling	https://doi.org/10.1371/journal.pbio.3000498
SMAD1 protein	Signalling	NA	BMP4 signalling	https://doi.org/10.1371/journal.pbio.3000498
Phos-SMAD1 protein	Signalling	NA	BMP4 signalling	https://doi.org/10.1371/journal.pbio.3000498
SMAD2 RNA	Signalling	NA	TGF-beta signalling	https://doi.org/10.1371/journal.pbio.3000498
SMAD2 protein	Signalling	NA	TGF-beta signalling	https://doi.org/10.1371/journal.pbio.3000498
Phos-SMAD2 protein	Signalling	NA	TGF-beta signalling	https://doi.org/10.1371/journal.pbio.3000498
STAT3 RNA	Signalling	NA	Pluripotency and self-renewal	https://doi.org/10.1080%2F21623996.2015.1086520 https://doi.org/10.1038/cddis.2015.387
STAT3 protein	Signalling	NA	Pluripotency and self-renewal	https://doi.org/10.1080%2F21623996.2015.1086520 https://doi.org/10.1038/cddis.2015.387
Phos-STAT3 protein	Signalling	Signalling	Pluripotency and self-renewal	https://doi.org/10.1080%2F21623996.2015.1086520 https://doi.org/10.1038/cddis.2015.387
AKT RNA	Signalling	NA	Pluripotency and self-renewal	https://doi.org/10.1080%2F21623996.2015.1086520 https://doi.org/10.1038/cddis.2015.387
AKT protein	Signalling	NA	Pluripotency and self-renewal	https://doi.org/10.1080%2F21623996.2015.1086520 https://doi.org/10.1038/cddis.2015.387
Phos-AKT protein	Signalling	Signalling	Pluripotency and self-renewal	https://doi.org/10.1080%2F21623996.2015.1086520 https://doi.org/10.1038/cddis.2015.387
Target	Category	Heatmap class	Regulation type	Reference
SRSF3 RNA	Others	NA	Alternative splicing; Maintenance of pluripotency	https://doi.org/10.7554/elife.37419
SRSF3 protein	Others	NA	Alternative splicing; Maintenance of pluripotency	https://doi.org/10.7554/elife.37419
Phos-Pol II protein	Others	NA	Transcriptional regulation	https://doi.org/10.1371/journal.pcbi.1006000
E-cadherin RNA	Others	NA	Cell-cell contact	https://doi.org/10.7554/eLife.32839
E-cadherin protein	Others	NA	Cell-cell contact	https://doi.org/10.7554/eLife.32839
SNAIL1 RNA	Others	NA	Cell-cell contact, Neuroectodermal Fate	https://doi.org/10.7554/eLife.32839 https://doi.org/10.1038%2Fncomms4070
SNAIL1 protein	Others	NA	Cell-cell contact, Neuroectodermal Fate	https://doi.org/10.7554/eLife.32839 https://doi.org/10.1038%2Fncomms4070
