# Supplementary material for: ARTseq-FISH reveals position-dependent differences in gene expression of micropatterned mESCs
Source: Nat Commun. 2024 May 9;15:3918. doi: 10.1038/s41467-024-48107-5 (PMC11082235; doi:10.1038/s41467-024-48107-5)
Supplement: Supplementary file 10 — Source Data [file 41467_2024_48107_MOESM10_ESM.xlsx]

## Sheet: Figure 1c
	SM-F	ARTseq-F	Beads	#Comment: 1000 beads to approximate obtain Pointspread functions in Figure 1d (in Pandas string format)
0	[[0.51159017 0.43555865 0.47751507 0.44158554 0.46036161 0.48933704 0.45224849] [0.42396847 0.48725081 0.45618915 0.47171998 0.46360686 0.43555865 0.46314325] [0.31293463 0.52897543 0.70120538 0.72438572 0.56026889 0.5540102 0.35025498] [0.42860454 0.48122392 0.7633287 1. 0.68451553 0.49466852 0.4594344 ] [0.37946222 0.42234585 0.55238758 0.76448771 0.59295318 0.38827075 0.35581827] [0.37969402 0…	[[0.34194768 0.33170501 0.43854396 0.47116294 0.48502994 0.44106524 0.27292783] [0.33832335 0.33816577 0.43428932 0.62968799 0.64481563 0.4907028 0.39851875] [0.36637252 0.4390167 0.64308226 0.98629058 0.88906398 0.45178065 0.36936653] [0.35975418 0.35943902 0.7152537 1. 0.59848724 0.41443429 0.34714781] [0.33454144 0.38213048 0.62937283 0.60731169 0.54695871 0.37976678 0.38008194] [0.38559723 0.…	[[0.03646526 0.02422145 0.02608464 0.03513442 0.0369976 0.04338568 0.02954485] [0.02794783 0.03220655 0.04657972 0.08331115 0.05296779 0.03220655 0.03034336] [0.03939313 0.03673143 0.07612457 0.22863987 0.22863987 0.10380623 0.03992547] [0.02581847 0.07958478 0.31913761 1. 0.8844823 0.2565877 0.06015438] [0.03140804 0.04418419 0.2989087 0.89486292 0.86957679 0.19377163 0.05855736] [0.05696034 0.0…
1	[[0.41234674 0.54097655 0.39944074 0.47429555 0.36610024 0.43514734 0.42095074] [0.50354915 0.63820176 0.67648957 0.47881265 0.44267584 0.40159174 0.46160465] [0.71671327 0.78296408 0.81479888 0.72725317 0.48311465 0.57990966 0.60529146] [0.65648527 0.58657776 0.73220047 1. 0.70939987 0.69133147 0.84383738] [0.53559905 0.46031405 0.55904496 0.74403097 0.57646806 0.69176167 0.71155087] [0.45708755…	[[0.44348002 0.48223658 0.43439645 0.43641502 0.43379088 0.45761001 0.51756157] [0.4670973 0.50867985 0.50383528 0.42289059 0.40956803 0.49253129 0.43641502] [0.47779572 0.47416229 0.65038353 0.66067824 0.56661284 0.44327816 0.497174 ] [0.51574485 0.53774727 0.70064594 1. 0.5841744 0.50383528 0.52341542] [0.39866774 0.63100525 0.95680258 0.82680662 0.63948325 0.47496972 0.45074687] [0.46729915 0.…	[[0.04287902 0.04977029 0.03828484 0.06891271 0.05436447 0.04287902 0.0467075 ] [0.03866769 0.07159265 0.07848392 0.17113323 0.16079632 0.0719755 0.04441041] [0.04709035 0.12519142 0.42993874 0.83346095 0.66883614 0.19754977 0.07771822] [0.06431853 0.15352221 0.62595712 1. 0.75957121 0.1898928 0.0593415 ] [0.04862175 0.09647779 0.22664625 0.30168453 0.21056662 0.08958652 0.06278714] [0.05359877 0…
2	[[0.46425735 0.5528197 0.5293884 0.53097697 0.53534551 0.46862589 0.44162033] [0.51231136 0.5274027 0.63423352 0.6203336 0.56274821 0.51747419 0.45035743] [0.53931692 0.58617951 0.82168388 0.63026211 0.70095314 0.48252581 0.44122319] [0.68943606 0.52422558 0.91501191 1. 0.75099285 0.53574265 0.45313741] [0.58101668 0.57029388 0.47855441 0.67553614 0.700556 0.52462272 0.44241461] [0.35345512 0.385…	[[0.41036285 0.39360394 0.46402214 0.49538745 0.41451415 0.48093481 0.37730627] [0.4704797 0.525369 0.48416359 0.51353014 0.54889299 0.43757688 0.43081181] [0.43957565 0.47370849 0.70341328 0.84117466 0.6047048 0.50876384 0.41282288] [0.43803813 0.55381304 0.80642681 1. 0.73447109 0.5202952 0.52060271] [0.4600246 0.47278598 0.85070726 0.85993235 0.71171587 0.55319803 0.52352399] [0.40405904 0.452…	[[0.11450382 0.09160305 0.11259542 0.14599237 0.14312977 0.08969466 0.09923664] [0.13549618 0.09732824 0.08778626 0.16793893 0.1870229 0.10877863 0.11545802] [0.12977099 0.10114504 0.1860687 0.28625954 0.14503817 0.17652672 0.12118321] [0.1259542 0.22709924 0.35209924 1. 0.4990458 0.1860687 0.14026718] [0.16793893 0.125 0.41603053 0.54580153 0.40648855 0.15171756 0.11354962] [0.10114504 0.1135496…
3	[[0.42749925 0.42269589 0.4821375 0.45241669 0.41008706 0.36835785 0.43050135] [0.38096668 0.34644251 0.53767637 0.43020114 0.40978685 0.33833684 0.337136 ] [0.4674272 0.54398079 0.44641249 0.61152807 0.57220054 0.45091564 0.48063645] [0.45812068 0.48033624 0.90063044 1. 0.58480937 0.47823476 0.37166016] [0.48003603 0.65956169 0.63764635 0.90213149 0.67667367 0.47523266 0.54548184] [0.51726208 0.…	[[0.29736313 0.29598644 0.31706026 0.33665149 0.39796675 0.31833104 0.2624166 ] [0.33019168 0.38165837 0.40622683 0.52260934 0.47050725 0.38208197 0.35465424] [0.28963253 0.37466907 0.50068834 0.75007942 0.66366621 0.48448586 0.33802817] [0.32690882 0.47993222 0.74531399 1. 0.8760987 0.46277666 0.34459388] [0.29842211 0.4231706 0.63782696 0.85258922 0.65964206 0.50047654 0.4160754 ] [0.29789262 0…	[[0.12246964 0.12753036 0.1417004 0.13967611 0.13259109 0.09716599 0.08906883] [0.1082996 0.12246964 0.23380567 0.45040486 0.33805668 0.1548583 0.12955466] [0.12955466 0.23279352 0.54048583 0.73481781 0.84109312 0.31882591 0.11234818] [0.12348178 0.10020243 0.43522267 1. 0.80161943 0.31477733 0.2145749 ] [0.12348178 0.13562753 0.2388664 0.3340081 0.40080972 0.21153846 0.1417004 ] [0.14676113 0.13…
4	[[0.28211921 0.42024598 0.47984863 0.61419111 0.43822138 0.42857143 0.31371807] [0.30728477 0.44957427 0.50501419 0.60964995 0.48760643 0.32412488 0.3538316 ] [0.35969726 0.52715232 0.75610218 0.70709555 0.48609272 0.43311258 0.28760643] [0.41967833 0.56102176 0.82913907 1. 0.60283822 0.4244087 0.30709555] [0.35439924 0.39413434 0.54531693 0.61210974 0.55175024 0.45052034 0.31939451] [0.24011353 …	[[0.35514864 0.34328021 0.32666441 0.27037414 0.32722957 0.2885724 0.28156437] [0.34587996 0.28371199 0.35435741 0.311405 0.28484232 0.30609246 0.29185034] [0.29094608 0.36611281 0.42884594 0.54628688 0.42330734 0.38058099 0.28800723] [0.27116537 0.33062055 0.6266531 1. 0.57330168 0.31219622 0.32711654] [0.26087939 0.32666441 0.68610829 0.90663502 0.53747033 0.27579971 0.31490901] [0.31615237 0.3…	[[0.10506567 0.09005629 0.09099437 0.11819887 0.09756098 0.12757974 0.10881801] [0.13414634 0.11444653 0.13977486 0.15196998 0.11538462 0.13602251 0.14634146] [0.08724203 0.12382739 0.130394 0.3217636 0.20262664 0.21763602 0.10131332] [0.11350844 0.17260788 0.47560976 0.88742964 0.39587242 0.13602251 0.10037523] [0.12945591 0.20075047 0.53564728 1. 0.44840525 0.16322702 0.10412758] [0.12101313 0.…
5	[[0.27413366 0.26361386 0.27021452 0.25247525 0.36901815 0.24793729 0.27475248] [0.23287954 0.35911716 0.4080033 0.38056931 0.28712871 0.25474422 0.31229373] [0.3799505 0.50371287 0.8869637 0.44781353 0.27681518 0.32219472 0.27743399] [0.31889439 0.57425743 1. 0.99896865 0.51959571 0.31889439 0.27227723] [0.3595297 0.4599835 0.57838284 0.62252475 0.40841584 0.27578383 0.20771452] [0.42842409 0.36…	[[0.33194794 0.34135404 0.30952641 0.30788581 0.37493164 0.33599475 0.29301105] [0.28754238 0.30471399 0.38608772 0.471727 0.42185278 0.3071202 0.28360494] [0.28513617 0.35896314 0.68216122 0.9070327 0.54774144 0.33643224 0.30154216] [0.27912064 0.43847752 0.86547085 1. 0.59094389 0.3341354 0.28633928] [0.35130701 0.46428962 0.93371979 0.88800175 0.4926173 0.31149513 0.36268183] [0.37022859 0.402…	[[0.11869748 0.10294118 0.1407563 0.12184874 0.13235294 0.10714286 0.12605042] [0.16806723 0.17016807 0.20378151 0.29516807 0.20798319 0.17542017 0.19222689] [0.13340336 0.21428571 0.54096639 0.81092437 0.45798319 0.12920168 0.1144958 ] [0.1460084 0.38655462 0.83613445 1. 0.36659664 0.15546218 0.21113445] [0.13445378 0.42016807 0.59453782 0.40861345 0.21638655 0.12394958 0.15756303] [0.15441176 0…
6	[[0.32579439 0.33757009 0.32224299 0.31046729 0.32785047 0.31476636 0.27757009] [0.38504673 0.35046729 0.4446729 0.38224299 0.32448598 0.33869159 0.3117757 ] [0.42504673 0.36074766 0.91121495 0.78635514 0.4728972 0.43570093 0.37570093] [0.33700935 0.42542056 0.65046729 1. 0.63364486 0.33682243 0.47457944] [0.37233645 0.44934579 0.56579439 0.61757009 0.51065421 0.33271028 0.43514019] [0.41738318 0…	[[0.41532862 0.43095697 0.39991437 0.34168272 0.30571612 0.32059516 0.32498394] [0.36555341 0.45279383 0.4640334 0.4059088 0.32573325 0.40044958 0.46189253] [0.34628559 0.4157568 0.51466495 0.65328623 0.42089488 0.43416827 0.5253693 ] [0.32327125 0.36244915 0.58038964 1. 0.6374438 0.38182402 0.6514665 ] [0.32519803 0.32134447 0.60062085 0.95793192 0.5982659 0.34275316 0.41918219] [0.34928281 0.34…	[[0.11074197 0.11517165 0.11184939 0.14507198 0.13289037 0.10852713 0.13067553] [0.11960133 0.14174972 0.18383167 0.1461794 0.13732004 0.13067553 0.10409745] [0.11295681 0.17940199 0.26245847 0.4551495 0.21816168 0.12513843 0.10299003] [0.13732004 0.30011074 0.73089701 1. 0.30675526 0.12070875 0.15946844] [0.1572536 0.20155039 0.27574751 0.40863787 0.23809524 0.10963455 0.12181617] [0.11849391 0.…
7	[[0.26791151 0.35031459 0.21148772 0.42135174 0.32555307 0.33935458 0.32250863] [0.34747311 0.27318855 0.39476355 0.42399026 0.40207023 0.35538867 0.37649685] [0.29145525 0.43170286 0.72742034 0.53683783 0.40633245 0.45869698 0.30728638] [0.26101076 0.44550436 0.9104932 1. 0.56444084 0.50822001 0.44733103] [0.3243353 0.32149381 0.45362289 0.71179217 0.44063325 0.32798863 0.3381368 ] [0.42399026 0…	[[0.31538046 0.32293578 0.34754452 0.35326498 0.33318942 0.34614139 0.3837021 ] [0.28915273 0.30383162 0.32768484 0.47976255 0.49347005 0.37884512 0.36567728] [0.33286562 0.35617917 0.44878575 0.7154884 0.68828926 0.51117107 0.35812196] [0.32315165 0.43130059 0.62169455 1. 0.7862925 0.51084727 0.35358877] [0.39017809 0.39557474 0.63302752 0.79492715 0.76168376 0.45180788 0.33297356] [0.32379924 0…	[[0.13340564 0.12147505 0.13882863 0.19631236 0.11713666 0.10195228 0.13557484] [0.13774403 0.14642082 0.20498915 0.2537961 0.20281996 0.18872017 0.11279826] [0.15401302 0.13557484 0.60845987 0.87418655 0.37310195 0.14533623 0.11062907] [0.11279826 0.22776573 0.54989154 1. 0.52928416 0.17462039 0.11279826] [0.11605206 0.15292842 0.43709328 0.37201735 0.29284165 0.10303688 0.12906725] [0.11496746 …
8	[[0.41687584 0.42324773 0.30237498 0.40567677 0.43039197 0.37401043 0.39158139] [0.43676385 0.41706893 0.47538135 0.34408187 0.39505696 0.40104267 0.36377679] [0.37574821 0.52017764 0.77234987 0.5331145 0.36281135 0.33249662 0.29638926] [0.41378645 0.48484263 0.95810002 1. 0.60146746 0.26298513 0.25043445] [0.33384823 0.38463024 0.53021819 0.86271481 0.71847847 0.35779108 0.28441784] [0.34890906 …	[[0.32899344 0.36520788 0.39835886 0.33818381 0.37188184 0.29343545 0.27067834] [0.27275711 0.3536105 0.36728665 0.44562363 0.46301969 0.35185996 0.32166302] [0.31739606 0.34934354 0.39901532 0.76269147 0.87964989 0.4463895 0.32680525] [0.30601751 0.30514223 0.51323851 1. 0.88796499 0.51717724 0.37921225] [0.27713348 0.29157549 0.52691466 0.92472648 0.7702407 0.37308534 0.35842451] [0.29463895 0.…	[[0.11243243 0.16540541 0.13189189 0.19783784 0.16216216 0.19567568 0.13297297] [0.14702703 0.14810811 0.16648649 0.29945946 0.18162162 0.12648649 0.17621622] [0.13081081 0.21405405 0.40864865 0.84756757 0.63783784 0.3827027 0.16108108] [0.18918919 0.22054054 0.39567568 1. 0.72648649 0.33513514 0.12432432] [0.10918919 0.15135135 0.29189189 0.44864865 0.25513514 0.23675676 0.15351351] [0.14702703 …
9	[[0.27060063 0.27650158 0.38545838 0.26469968 0.32265543 0.27460485 0.25226554] [0.35426765 0.25753425 0.29462592 0.38145416 0.29209694 0.25542677 0.31127503] [0.34415174 0.32918862 0.41601686 0.4975764 0.37449947 0.35574289 0.25964173] [0.27713383 0.30516333 0.59494204 1. 0.59051633 0.39936776 0.36880927] [0.31169652 0.24805058 0.48219178 0.97702845 0.99852476 0.52644889 0.33993678] [0.29315068 …	[[0.34499892 0.44102398 0.55065889 0.43205876 0.389717 0.3198315 0.29434003] [0.36206524 0.52829985 0.56977749 0.52343919 0.42698207 0.38917693 0.2852668 ] [0.42190538 0.4874703 0.60725859 0.71116872 0.58489955 0.43173472 0.30190106] [0.41477641 0.54806654 0.61233528 1. 0.7566429 0.43875567 0.27597753] [0.40527112 0.42190538 0.67174336 0.96565133 0.72121409 0.43735148 0.32004753] [0.32188378 0.42…	[[0.13267544 0.11074561 0.11842105 0.10197368 0.13815789 0.10964912 0.12061404] [0.12280702 0.10855263 0.25219298 0.17763158 0.18969298 0.13267544 0.125 ] [0.10087719 0.11513158 0.16447368 0.29166667 0.35745614 0.20285088 0.14035088] [0.1370614 0.14583333 0.35855263 1. 0.94736842 0.40131579 0.11732456] [0.11403509 0.1370614 0.66447368 0.85635965 0.78508772 0.39692982 0.14692982] [0.12061404 0.165…
10	[[0.32201727 0.23959969 0.29925432 0.25902669 0.29984301 0.25451334 0.25804553] [0.33437991 0.39795918 0.31750392 0.26157771 0.27040816 0.24646782 0.23233909] [0.51844584 0.40306122 0.76000785 0.49587912 0.31475667 0.3282967 0.23744113] [0.51667975 0.53787284 0.98155416 1. 0.5127551 0.25176609 0.20172684] [0.56985871 0.41365777 0.64678179 0.88422292 0.49097331 0.21193093 0.19132653] [0.58045526 0…	[[0.34540926 0.3630703 0.34223933 0.29140722 0.31982339 0.27997283 0.27544436] [0.39544888 0.33352202 0.33465414 0.42533681 0.33940903 0.30578512 0.31427601] [0.34337145 0.35933431 0.5507755 0.66342126 0.50617004 0.37982565 0.2978603 ] [0.32344617 0.38005208 0.73938639 1. 0.57273859 0.37993887 0.30657761] [0.32038945 0.46801766 0.82746519 0.8649383 0.50447187 0.3716744 0.32220084] [0.28891656 0.3…	[[0.10514541 0.11185682 0.14653244 0.14988814 0.13199105 0.12192394 0.13310962] [0.1196868 0.14765101 0.19127517 0.26621924 0.17561521 0.15771812 0.1163311 ] [0.12192394 0.13534676 0.24049217 0.83333333 0.77069351 0.24720358 0.16778523] [0.12639821 0.28299776 0.56152125 1. 0.73042506 0.25950783 0.12975391] [0.14653244 0.1442953 0.21700224 0.39485459 0.30872483 0.1442953 0.15212528] [0.11856823 0.…
11	[[0.35075988 0.36231003 0.30820669 0.2745694 0.25552178 0.35602837 0.25390071] [0.53232016 0.48145897 0.32583587 0.27720365 0.26666667 0.26180344 0.30577508] [0.60466059 0.76940223 0.64842958 0.47132725 0.32401216 0.2816616 0.26464032] [0.38946302 0.55805471 0.93738602 1. 0.46970618 0.25876393 0.22735562] [0.31388045 0.50253293 0.66828774 0.94690983 0.64660588 0.43039514 0.33333333] [0.28713273 0…	[[0.35716665 0.40068835 0.37382036 0.34673032 0.28500056 0.40246475 0.38236927] [0.34795159 0.45431331 0.47873876 0.46530476 0.42800044 0.32408127 0.40257577] [0.26879094 0.42811147 0.57821694 0.79138448 0.60575108 0.3686022 0.3430665 ] [0.37481958 0.40923726 0.66381703 1. 0.6789164 0.3435106 0.32363717] [0.26923504 0.3771511 0.63084268 0.80781614 0.58887532 0.39480404 0.27900522] [0.36016432 0.4…	[[0.1452514 0.1698324 0.13184358 0.12513966 0.12178771 0.13184358 0.23240223] [0.11731844 0.10949721 0.12960894 0.17430168 0.12402235 0.16089385 0.10167598] [0.12290503 0.13407821 0.25698324 0.52625698 0.26592179 0.17094972 0.1027933 ] [0.10614525 0.29385475 0.90055866 1. 0.54413408 0.16312849 0.11955307] [0.13519553 0.18547486 0.44692737 0.93743017 0.57541899 0.16424581 0.13854749] [0.11284916 0…
12	[[0.35589597 0.55040969 0.54755967 0.39205558 0.33541147 0.28874243 0.30780192] [0.29853937 0.30495191 0.46597791 0.48913431 0.28428928 0.34200214 0.28678304] [0.34841468 0.35464909 0.67830424 1. 0.55165657 0.36800855 0.34609904] [0.40915568 0.38991806 0.70128251 0.96954043 0.81955825 0.45653723 0.28019238] [0.43462772 0.52600641 0.39365871 0.48859993 0.54096901 0.42126826 0.30156751] [0.4761311 …	[[0.47252874 0.35689655 0.26701149 0.28057471 0.25908046 0.31229885 0.29448276] [0.48448276 0.37367816 0.38045977 0.41 0.34586207 0.22747126 0.25287356] [0.47114943 0.46609195 0.56218391 0.73494253 0.57425287 0.31298851 0.23712644] [0.40402299 0.53873563 0.75195402 1. 0.69678161 0.30195402 0.26643678] [0.3 0.46770115 0.72804598 0.92413793 0.65229885 0.34850575 0.25517241] [0.31229885 0.37195402 0…	[[0.18940248 0.31341601 0.44983089 0.27282976 0.19616685 0.12965051 0.13754228] [0.13754228 0.19278467 0.21195039 0.3427283 0.2367531 0.11386697 0.14205186] [0.17136415 0.20631342 0.46561443 0.52423901 0.4746336 0.17812852 0.11161218] [0.14881623 0.17361894 0.77226607 1. 0.43517475 0.15558061 0.22547914] [0.13641488 0.1578354 0.33370913 0.3427283 0.24013529 0.14317926 0.10146561] [0.11161218 0.11…
13	[[0.28907966 0.37532442 0.37272909 0.28588541 0.3383909 0.37512478 0.33958874] [0.38430825 0.37053304 0.39189459 0.32401677 0.3703334 0.25454182 0.36114993] [0.33918946 0.44539828 0.61209822 0.59932122 0.37492513 0.22060291 0.30724696] [0.31722899 0.4012777 0.89758435 1. 0.47135157 0.31982432 0.3841086 ] [0.35236574 0.40806548 0.41665003 0.8452785 0.60311439 0.29287283 0.30245558] [0.49251348 0.5…	[[0.39285185 0.45602847 0.46715112 0.50333679 0.50793415 0.42073261 0.4576598 ] [0.42903752 0.50971378 0.57496663 0.67047308 0.67862969 0.63932968 0.61159721] [0.40026694 0.44742696 0.69316328 0.89589204 0.80809729 0.6491176 0.4048643 ] [0.45929112 0.52928963 0.85777844 1. 0.9925849 0.60803797 0.4431262 ] [0.5114934 0.59899155 0.68589649 0.86712146 0.80246181 0.58668249 0.45617678] [0.42369865 0.…	[[0.140965 0.115421 0.13055818 0.10406812 0.11352886 0.09366131 0.14758751] [0.09555345 0.09176916 0.19205298 0.20151372 0.1589404 0.11163671 0.08609272] [0.14947966 0.18921476 0.55912961 0.5666982 0.28098392 0.1769158 0.0974456 ] [0.12582781 0.47398297 0.91485336 1. 0.28760643 0.25354778 0.08893094] [0.16650899 0.34531693 0.62346263 0.40870388 0.32450331 0.28287606 0.14474929] [0.16840114 0.2024…
14	[[0.41160872 0.4976429 0.48467885 0.68090748 0.5807307 0.412198 0.31850324] [0.42486741 0.48320566 0.5297584 0.58220389 0.53123159 0.55215085 0.47230407] [0.56275781 0.47436653 0.70212139 0.63582793 0.4749558 0.42133176 0.37389511] [0.36829699 0.45875074 0.82852092 1. 0.57984679 0.42015321 0.46375958] [0.53594579 0.46169711 0.64319387 0.76988804 0.65409546 0.40306423 0.4858574 ] [0.52003536 0.471…	[[0.25484405 0.25637996 0.27634688 0.34109168 0.31639887 0.28213611 0.36294896] [0.28024575 0.22991493 0.35444234 0.5649811 0.66091682 0.39756616 0.33412098] [0.23865784 0.3217155 0.43371928 0.98842155 0.96916352 0.47377127 0.2893431 ] [0.33660208 0.34900756 0.53615312 1. 0.92048677 0.40701796 0.27492911] [0.27362949 0.28119093 0.44600662 0.73960302 0.5971172 0.37074669 0.30387524] [0.28556238 0.…	[[0.16197183 0.11150235 0.15375587 0.1185446 0.11971831 0.11971831 0.18309859] [0.13262911 0.1443662 0.15023474 0.21361502 0.13732394 0.15375587 0.15962441] [0.15492958 0.11502347 0.27347418 0.28051643 0.26877934 0.2100939 0.13849765] [0.14788732 0.20774648 0.27699531 1. 0.71478873 0.14201878 0.20422535] [0.11032864 0.20657277 0.22769953 0.28403756 0.21244131 0.15492958 0.14084507] [0.16079812 0.…
15	[[0.23958974 0.23364103 0.21764103 0.25579487 0.25189744 0.21928205 0.27897436] [0.26051282 0.27220513 0.26912821 0.27528205 0.27610256 0.24225641 0.16266667] [0.34953846 0.33989744 0.60676923 0.61497436 0.49107692 0.25353846 0.22728205] [0.35261538 0.48533333 0.51712821 1. 0.94523077 0.38338462 0.24758974] [0.36123077 0.40553846 0.35261538 0.64082051 0.67446154 0.45374359 0.29723077] [0.32123077…	[[0.3198188 0.33465459 0.37655719 0.38980747 0.43725934 0.34450736 0.29184598] [0.33114383 0.30804077 0.39739524 0.5785957 0.66545866 0.43793884 0.31313703] [0.35753114 0.31472254 0.36749717 0.85164213 0.98425821 0.52763307 0.28346546] [0.36409966 0.38867497 0.49195923 1. 0.72684032 0.42208381 0.38618347] [0.42231031 0.34677237 0.400453 0.65152888 0.57984145 0.38165345 0.33352208] [0.39263873 0.3…	[[0.12197929 0.11852704 0.13578826 0.141542 0.18987342 0.12543153 0.16570771] [0.12428078 0.16340621 0.20253165 0.26121979 0.14499425 0.12658228 0.1150748 ] [0.18066743 0.16685846 0.57192175 0.81357883 0.47525892 0.15535098 0.12428078] [0.12313003 0.26467204 0.51438435 1. 0.51668585 0.21288838 0.16570771] [0.14844649 0.15880322 0.26121979 0.43958573 0.26006904 0.14269275 0.12658228] [0.13003452 0…
16	[[0.3231591 0.34376192 0.39126288 0.37886303 0.34490652 0.29683327 0.2977871 ] [0.38210607 0.39240748 0.57115605 0.45955742 0.41892407 0.3260206 0.30427318] [0.268409 0.58794353 0.82106066 0.94868371 0.46508966 0.40404426 0.28863029] [0.4395269 0.51278138 0.83899275 1. 0.61388783 0.39145364 0.22624952] [0.79225486 0.60740176 0.47481877 0.70698207 0.62876765 0.41033957 0.41434567] [0.80255628 0.81…	[[0.28809577 0.34101589 0.36965764 0.34448422 0.49049004 0.41004699 0.37972701] [0.3175207 0.35656746 0.44115015 0.72096666 0.71973596 0.44271649 0.33676438] [0.32479302 0.31629 0.45636608 0.98444842 0.96151264 0.52964869 0.41463415] [0.30196912 0.34817633 0.51722981 1. 0.92940255 0.50290893 0.37167151] [0.38688745 0.35030208 0.45770866 0.61758783 0.61121056 0.45893936 0.36272097] [0.29290669 0.2…	[[0.11926606 0.11811927 0.12155963 0.13646789 0.13646789 0.18004587 0.12844037] [0.1559633 0.15940367 0.17889908 0.11123853 0.20298165 0.11697248 0.15711009] [0.11926606 0.16972477 0.29931193 0.27293578 0.23509174 0.1456422 0.15366972] [0.18348624 0.1559633 0.84518349 1. 0.72821101 0.23623853 0.11353211] [0.10550459 0.16055046 0.41857798 0.64449541 0.72477064 0.25 0.17545872] [0.12155963 0.185779…
17	[[0.2526338 0.32659081 0.25453013 0.25747998 0.40813316 0.3091024 0.30488833] [0.36746734 0.37420986 0.33860093 0.36241045 0.3369153 0.30678466 0.28023599] [0.49346818 0.4494311 0.651496 0.72987779 0.54909397 0.30615255 0.26843658] [0.42878213 0.56868942 0.59102402 1. 0.64538559 0.39591235 0.28255373] [0.31373788 0.33817952 0.44289928 0.73788453 0.55710072 0.41150442 0.28023599] [0.2808681 0.2612…	[[0.32397661 0.35108985 0.30366826 0.32971823 0.35704413 0.29707602 0.36129718] [0.32769803 0.34811271 0.43157895 0.40786816 0.39117491 0.34821903 0.27591707] [0.36119086 0.40053163 0.47538543 0.60297714 0.50653907 0.35863902 0.46730463] [0.33429027 0.39447103 0.682084 1. 0.58958001 0.41010101 0.54109516] [0.34949495 0.38777246 0.81456672 0.98086124 0.62721956 0.54821903 0.73343966] [0.3497076 0.…	[[0.11122244 0.28757515 0.91983968 1. 0.28857715 0.14328657 0.15130261] [0.12925852 0.14028056 0.48296593 0.47294589 0.23046092 0.15230461 0.09719439] [0.10320641 0.15430862 0.38076152 0.81062124 0.48897796 0.17635271 0.12024048] [0.20240481 0.33667335 0.2995992 0.93086172 0.70440882 0.21142285 0.13226453] [0.53306613 0.22845691 0.250501 0.42685371 0.28657315 0.16733467 0.10220441] [0.48997996 0.…
18	[[0.21791559 0.23600345 0.29371232 0.2827304 0.32170543 0.35120586 0.29457364] [0.26055125 0.1961671 0.31524548 0.31029285 0.38006029 0.292205 0.24720069] [0.24160207 0.31955211 0.4618863 0.56072351 0.42743325 0.30081826 0.34302326] [0.23944875 0.27777778 0.52024117 1. 0.69724376 0.29069767 0.33634798] [0.24332472 0.25753661 0.49138674 0.86434109 0.91666667 0.44810508 0.28962102] [0.23901809 0.28…	[[0.32583323 0.23968235 0.28660811 0.33004452 0.3074239 0.30056552 0.31897485] [0.3476116 0.35206353 0.43219829 0.49957887 0.4199254 0.26422813 0.28251715] [0.39586091 0.4054867 0.60750812 0.83130791 0.61929972 0.32475033 0.28937553] [0.31428228 0.46227891 0.81265792 1. 0.5302611 0.30934906 0.18505595] [0.32487065 0.38274576 0.69305739 0.76019733 0.49693178 0.33257129 0.2833594 ] [0.30513777 0.32…	[[0.11910377 0.10849057 0.12971698 0.14386792 0.14858491 0.11910377 0.125 ] [0.13325472 0.1379717 0.24292453 0.16627358 0.2240566 0.125 0.10849057] [0.125 0.42570755 0.45283019 0.65801887 0.41509434 0.20990566 0.12264151] [0.12971698 0.25943396 0.4870283 1. 0.58726415 0.22641509 0.13915094] [0.12264151 0.16745283 0.22877358 0.50707547 0.13915094 0.16863208 0.11438679] [0.14740566 0.18632075 0.150…
19	[[0.36496624 0.36665416 0.31620405 0.32670668 0.46380345 0.41541635 0.41204051] [0.41522881 0.40153788 0.30551388 0.37565641 0.38184546 0.4819955 0.41635409] [0.38653413 0.4336084 0.41129032 0.51575394 0.51162791 0.40228807 0.48949737] [0.3315829 0.4036009 0.55213803 1. 0.83364591 0.57726932 0.41747937] [0.33683421 0.36102776 0.42666917 0.86234059 0.99981245 0.60690173 0.46436609] [0.31170293 0.2…	[[0.35127907 0.34523256 0.3622093 0.41616279 0.33162791 0.31325581 0.28093023] [0.34348837 0.36395349 0.40744186 0.46430233 0.38139535 0.3694186 0.305 ] [0.3905814 0.40255814 0.52034884 0.63430233 0.665 0.38360465 0.35744186] [0.33313953 0.45837209 0.66906977 1. 0.85418605 0.40744186 0.31069767] [0.41337209 0.4772093 0.67267442 0.99209302 0.81337209 0.44790698 0.31372093] [0.34953488 0.40604651 0…	[[0.1257414 0.12455516 0.15658363 0.11269276 0.12099644 0.11150652 0.1376038 ] [0.14116251 0.14590747 0.15065243 0.18979834 0.16963227 0.13523132 0.12455516] [0.22419929 0.12930012 0.26571767 0.42704626 0.44958482 0.18505338 0.15183867] [0.13048636 0.22775801 0.43772242 1. 0.64175563 0.17437722 0.11862396] [0.15658363 0.1316726 0.38196916 0.53618031 0.42467378 0.22064057 0.12930012] [0.15895611 0…
20	[[0.22348161 0.38259196 0.31779299 0.3075278 0.24465355 0.25192472 0.2286142 ] [0.27994012 0.35479042 0.54127459 0.30881095 0.28742515 0.27053037 0.28721129] [0.30774166 0.58768178 0.99059025 0.82998289 0.34559453 0.30710009 0.2474337 ] [0.31116339 0.3997006 0.78485885 1. 0.5615911 0.29833191 0.2647562 ] [0.45808383 0.32698888 0.49786142 0.5295124 0.33575706 0.35970915 0.3701882 ] [0.36398631 0.3…	[[0.24067584 0.25356696 0.28210263 0.22728411 0.19198999 0.24267835 0.25844806] [0.27046308 0.26670839 0.40300375 0.40675845 0.33028786 0.2428035 0.2310388 ] [0.22340426 0.29737171 0.51714643 0.78698373 0.39236546 0.24105131 0.22140175] [0.26420526 0.32490613 0.73529412 1. 0.49499374 0.31101377 0.2387985 ] [0.29286608 0.29299124 0.68523154 0.94130163 0.38911139 0.24693367 0.26320401] [0.22603254 …	[[0.13689095 0.13689095 0.11948956 0.11484919 0.12761021 0.13457077 0.13225058] [0.11600928 0.1450116 0.14617169 0.13689095 0.11600928 0.16357309 0.13457077] [0.12645012 0.13921114 0.27030162 0.38167053 0.22737819 0.14153132 0.15197216] [0.13225058 0.29814385 0.85846868 1. 0.37470998 0.16821346 0.13109049] [0.14617169 0.22273782 0.71577726 0.93967517 0.77842227 0.14269142 0.13225058] [0.16473318 …
21	[[0.39938335 0.31387461 0.31202467 0.32970195 0.30935252 0.3348407 0.36670092] [0.37595067 0.32538541 0.34326824 0.38581706 0.32230216 0.36053443 0.44933196] [0.35765673 0.39095581 0.51963001 0.60020555 0.43453237 0.4602261 0.4004111 ] [0.28448099 0.37636177 0.78622816 1. 0.7331963 0.45303186 0.43329908] [0.32456321 0.42548818 0.45159301 0.88756423 0.69763618 0.40102775 0.38540596] [0.3377184 0.2…	[[0.30153772 0.30862566 0.28748198 0.3487506 0.38851514 0.36052379 0.45530995] [0.29865449 0.33889957 0.40953868 0.49327247 0.38551177 0.41614608 0.35451706] [0.34430562 0.32820759 0.57063912 0.6978616 0.54204709 0.37109563 0.39440173] [0.30430082 0.41530514 0.8024988 1. 0.5201826 0.44690053 0.38094666] [0.27210476 0.4144642 0.8087458 0.79192696 0.59406535 0.38286881 0.43728976] [0.31078808 0.340…	[[0.10607867 0.11442193 0.15733015 0.14064362 0.15733015 0.11203814 0.19070322] [0.11918951 0.19904648 0.27175209 0.29797378 0.31227652 0.13825983 0.13587604] [0.10488677 0.17401669 0.53873659 0.77473182 0.39809297 0.15017878 0.13587604] [0.14779499 0.16090584 0.65673421 1. 0.43146603 0.22407628 0.12872467] [0.11084625 0.19904648 0.31585221 0.20262217 0.20262217 0.14898689 0.11918951] [0.14064362…
22	[[0.31247644 0.27101395 0.37825104 0.38371655 0.53712778 0.49019977 0.35356201] [0.43120995 0.41594421 0.48963438 0.51507727 0.88390501 0.87033547 0.60742556] [0.29852997 0.51243875 0.66000754 0.76931775 0.84564644 0.93384847 0.59253675] [0.3541274 0.41707501 0.69185827 1. 0.73143611 0.43215228 0.49019977] [0.4685262 0.37693178 0.42593291 0.57915567 0.57142857 0.49095364 0.42216359] [0.40124387 0…	[[0.39013237 0.29410349 0.33898917 0.3400722 0.35776173 0.3290012 0.27352587] [0.35078219 0.31131167 0.38700361 0.44163658 0.3954272 0.30830325 0.31456077] [0.29614922 0.31672684 0.58291215 0.72478941 0.41456077 0.34584838 0.34536703] [0.37123947 0.40300842 0.73273165 1. 0.56040915 0.39253911 0.32683514] [0.3566787 0.45908544 0.91143201 0.88808664 0.57689531 0.33140794 0.30541516] [0.4009627 0.40…	[[0.12899408 0.12662722 0.13727811 0.1112426 0.12307692 0.18106509 0.12781065] [0.11005917 0.15029586 0.11715976 0.15502959 0.12189349 0.15147929 0.12544379] [0.14674556 0.18816568 0.21183432 0.34319527 0.22840237 0.21301775 0.14319527] [0.1704142 0.15384615 0.63786982 1. 0.4887574 0.19763314 0.1147929 ] [0.14201183 0.17869822 0.50295858 0.56331361 0.4035503 0.24378698 0.12426036] [0.13372781 0.2…
23	[[0.27385726 0.34743384 0.32618284 0.33079391 0.40376905 0.26142743 0.23275862] [0.31996792 0.34803528 0.41740176 0.48376103 0.40497193 0.30152366 0.24117883] [0.30513232 0.42963111 0.67822775 0.95068164 0.70829992 0.42040898 0.2638332 ] [0.36788292 0.47774659 0.73536488 1. 0.90256616 0.45990377 0.28348035] [0.34161989 0.39133921 0.48877306 0.70048115 0.63893344 0.4659182 0.32738573] [0.43344026 …	[[0.32518914 0.30348506 0.33833561 0.33436686 0.34552896 0.3569391 0.34106412] [0.30832196 0.37045765 0.36376039 0.4404068 0.4382984 0.32518914 0.35073794] [0.34503287 0.33027409 0.531936 0.83219645 0.54235396 0.34937368 0.28227707] [0.340444 0.39489024 0.65682748 1. 0.63909215 0.34577701 0.29343917] [0.26379759 0.39526231 0.69304229 0.88602257 0.52883542 0.34664517 0.25449585] [0.30497333 0.3678…	[[0.1345679 0.11851852 0.14567901 0.11481481 0.12469136 0.12839506 0.12345679] [0.17407407 0.14938272 0.15802469 0.22345679 0.16049383 0.13950617 0.11481481] [0.12345679 0.20123457 0.32469136 0.72345679 0.3345679 0.15061728 0.17654321] [0.12592593 0.18888889 0.48518519 1. 0.46790123 0.12592593 0.11728395] [0.12222222 0.12098765 0.31975309 0.31851852 0.2654321 0.14197531 0.12345679] [0.17901235 0.…
24	[[0.33464649 0.42836409 0.38088327 0.35475845 0.40514203 0.50445781 0.48144309] [0.27679867 0.36533278 0.32967033 0.46921004 0.25482065 0.3862741 0.32034004] [0.28156749 0.37715115 0.45448891 0.46050176 0.41156956 0.36554012 0.43914576] [0.30831433 0.34439146 0.77648766 1. 0.62948372 0.34770889 0.44619531] [0.22143894 0.32054738 0.53991292 0.91250259 0.88264566 0.34998963 0.36325938] [0.28965374 …	[[0.42617656 0.45478314 0.46800984 0.49246386 0.37803753 0.46324208 0.48200554] [0.49400185 0.43094432 0.49154106 0.64318671 0.5132267 0.45201476 0.39833897] [0.46431867 0.45647493 0.56813288 0.78175946 0.87003999 0.58658874 0.4084897 ] [0.43986466 0.50999692 0.79375577 1. 0.94909259 0.64933867 0.46831744] [0.45139957 0.45893571 0.67240849 0.93971086 0.79098739 0.51030452 0.51215011] [0.46539526 …	[[0.12235067 0.14450867 0.11849711 0.1734104 0.13776493 0.11175337 0.09152216] [0.10597303 0.12331407 0.26204239 0.30732177 0.21483622 0.13294798 0.10500963] [0.13102119 0.13198459 0.49325626 0.37186898 0.1734104 0.10693642 0.10115607] [0.1300578 0.28901734 0.5761079 1. 0.23699422 0.19653179 0.12235067] [0.11175337 0.40366089 0.5655106 0.92196532 0.48554913 0.17919075 0.10982659] [0.15317919 0.16…
25	[[0.4321608 0.46796482 0.49120603 0.48649497 0.5084799 0.38536432 0.37562814] [0.48052764 0.43655779 0.62217337 0.54459799 0.29522613 0.52198492 0.54459799] [0.35929648 0.57820352 0.74309045 0.75062814 0.53957286 0.38756281 0.39038945] [0.37217337 0.52795226 0.79271357 1. 0.61714824 0.42776382 0.39353015] [0.52983668 0.37468593 0.61746231 0.70100503 0.60238693 0.46545226 0.4375 ] [0.4321608 0.491…	[[0.27688305 0.28196234 0.33052527 0.40374133 0.39990089 0.39915758 0.35889495] [0.30438553 0.28902379 0.39593657 0.72063925 0.84663033 0.46295837 0.32135778] [0.32049058 0.34043608 0.45986125 0.8626115 0.97076313 0.50408821 0.32767592] [0.21717047 0.2938553 0.41959861 1. 0.92926165 0.4329782 0.31380079] [0.26176908 0.21617939 0.37041625 0.63676908 0.59997522 0.35208127 0.25309713] [0.27415758 0.…	[[0.06614786 0.0693904 0.07003891 0.06744488 0.0616083 0.0616083 0.06614786] [0.09079118 0.08754864 0.10830091 0.10376135 0.14332036 0.06809339 0.06485084] [0.0616083 0.07846952 0.18223087 0.27042802 0.29182879 0.07652399 0.12191958] [0.07652399 0.08819715 0.21984436 0.56355383 0.3385214 0.09014267 0.08300908] [0.10959792 0.06744488 0.18612192 0.13942931 0.1232166 0.12840467 0.07846952] [0.069390…
26	[[0.3317738 0.34133442 0.36289666 0.35292921 0.38384866 0.28559805 0.31651749] [0.34255492 0.2721725 0.34906428 0.37550854 0.4135476 0.35699756 0.40012205] [0.27135883 0.3913751 0.48311635 0.63364524 0.52156225 0.3270952 0.33075671] [0.24694874 0.40703824 0.68551668 1. 0.90154597 0.4684703 0.2874288 ] [0.24491456 0.3142799 0.546786 0.78437754 0.82445077 0.60557364 0.41171684] [0.26301871 0.375711…	[[0.5176241 0.26698378 0.22856446 0.26588608 0.28405903 0.36394682 0.27210635] [0.32711306 0.29040127 0.4050494 0.47749726 0.42419807 0.28210757 0.30320771] [0.28820588 0.32028296 0.64410294 0.7525308 0.57994877 0.36894743 0.19612148] [0.35979998 0.52616173 0.8150994 1. 0.68118063 0.32491767 0.25917795] [0.3478473 0.53286986 0.78143676 0.93962678 0.69118185 0.31357483 0.2349067 ] [0.37480181 0.49…	[[0.12242424 0.13939394 0.14909091 0.12363636 0.12121212 0.14424242 0.14787879] [0.13454545 0.13212121 0.19878788 0.14060606 0.17818182 0.13454545 0.13939394] [0.15151515 0.19151515 0.40121212 0.36969697 0.19393939 0.15030303 0.15515152] [0.17575758 0.27393939 0.96121212 1. 0.56242424 0.21818182 0.14181818] [0.12848485 0.17090909 0.49090909 0.72969697 0.48242424 0.16606061 0.16 ] [0.1769697 0.146…
27	[[0.37550759 0.36460782 0.3552041 0.3592648 0.33425946 0.30754435 0.31395597] [0.33746527 0.3060483 0.37294294 0.38427014 0.45629408 0.40414619 0.3214362 ] [0.35840992 0.44240222 0.89420816 0.68518914 0.50160291 0.36182945 0.40585595] [0.36888224 0.47958966 0.80102586 1. 0.59905963 0.32613806 0.29215644] [0.38020945 0.31694807 0.4124813 0.59414405 0.48963454 0.28638598 0.31374225] [0.37443898 0.2…	[[0.36405755 0.36588637 0.32711534 0.3768593 0.55657157 0.38063887 0.26152158] [0.4739088 0.40855889 0.43964887 0.76603267 0.69909778 0.42343331 0.3144355 ] [0.47232382 0.47281151 0.54194099 0.9732992 0.80346257 0.46976347 0.32357961] [0.53194343 0.41806876 0.55047549 1. 0.70787613 0.42148257 0.31589856] [0.44099 0.4375762 0.4245306 0.56169227 0.4426969 0.35040234 0.39209949] [0.35308461 0.347354…	[[0.12907268 0.15413534 0.14661654 0.15037594 0.1566416 0.12907268 0.20050125] [0.2481203 0.15162907 0.16290727 0.1679198 0.11904762 0.12531328 0.22180451] [0.15037594 0.1679198 0.27568922 0.40977444 0.26190476 0.19172932 0.19548872] [0.13909774 0.16290727 0.54135338 1. 0.43358396 0.18796992 0.15538847] [0.12030075 0.21679198 0.18796992 0.32205514 0.27819549 0.18045113 0.1716792 ] [0.12531328 0.1…
28	[[0.3039938 0.27626987 0.27549438 0.2444746 0.26599457 0.2452501 0.28286157] [0.43369523 0.50445909 0.6006204 0.42923614 0.38386972 0.33889104 0.26967817] [0.33365646 0.64036448 0.91488949 0.59829391 0.35847228 0.33229934 0.27859636] [0.31834044 0.56591702 0.96723536 1. 0.54652966 0.38580845 0.30535091] [0.40829779 0.49321442 0.90597131 0.95657231 0.63260954 0.48507173 0.27762699] [0.43621559 0.6…	[[0.25502084 0.21270683 0.24933687 0.31855501 0.31615511 0.40431982 0.23342175] [0.29152457 0.25590501 0.36642668 0.40760389 0.43488695 0.41808766 0.28798787] [0.28912467 0.24870532 0.37097385 0.65125679 0.6646457 0.42402425 0.31249211] [0.29859795 0.32474422 0.52267273 1. 0.8539851 0.38613111 0.29000884] [0.30668182 0.36326891 0.69811797 0.93495011 0.62397373 0.35922698 0.30857648] [0.30731338 0…	[[0.13615455 0.10027599 0.16835327 0.0975161 0.16467341 0.17571297 0.09659614] [0.10855566 0.12051518 0.13707452 0.18767249 0.15547378 0.0975161 0.10027599] [0.12327507 0.10395584 0.2575897 1. 0.62649494 0.20791168 0.09567617] [0.10303588 0.12695492 0.28702852 0.75160994 0.77092916 0.17939282 0.13523459] [0.0975161 0.14351426 0.12879485 0.37626495 0.2125115 0.17387305 0.10211592] [0.12879485 0.09…
29	[[0.36713655 0.37386914 0.34083737 0.4199453 0.37029245 0.37218599 0.25815275] [0.31474858 0.35135704 0.41447507 0.40016831 0.49126867 0.41489586 0.37134441] [0.39680202 0.39154218 0.62129182 0.63012834 0.50536503 0.38670313 0.36692615] [0.34083737 0.35808963 0.75026299 1. 0.60446034 0.31937724 0.35282979] [0.35766884 0.28234799 0.46076162 0.67094467 0.77719335 0.40227225 0.39911635] [0.31054071 …	[[0.20823828 0.20988593 0.24068441 0.28821293 0.26235741 0.21875792 0.20621039] [0.21204056 0.19163498 0.29416984 0.3774398 0.36742712 0.25500634 0.25513308] [0.22762991 0.30101394 0.49936629 0.70050697 0.5234474 0.31419518 0.29531052] [0.21254753 0.25779468 0.53282636 1. 0.62902408 0.41622307 0.48403042] [0.19391635 0.27515843 0.54321926 0.76185044 0.45602028 0.58846641 0.85475285] [0.22712294 0…	[[0.23989899 0.14772727 0.1780303 0.11868687 0.15277778 0.16414141 0.26641414] [0.13257576 0.18939394 0.13636364 0.31691919 0.16161616 0.20959596 0.11489899] [0.2739899 0.20328283 0.32954545 0.80934343 0.74873737 0.27146465 0.18055556] [0.12373737 0.21212121 0.81186869 1. 0.80176768 0.34974747 0.13257576] [0.17171717 0.17171717 0.29545455 0.54166667 0.26767677 0.17676768 0.16540404] [0.19318182 0…
30	[[0.34324486 0.35042906 0.31869886 0.4294552 0.74536021 0.74216723 0.4049092 ] [0.31630413 0.34923169 0.35801237 0.46976651 0.44621832 0.5404111 0.44142886] [0.31171423 0.47774895 0.65176611 0.55338256 0.41089603 0.48014368 0.38654959] [0.27000599 0.47315905 0.89642786 1. 0.51825983 0.45579725 0.38076232] [0.35282379 0.36320096 0.58850529 0.81321094 0.45998803 0.38096188 0.34583915] [0.31550589 0…	[[0.34621538 0.38732308 0.37833846 0.3776 0.35630769 0.36603077 0.32541538] [0.352 0.38215385 0.37870769 0.50781538 0.43544615 0.35483077 0.35101538] [0.28787692 0.35433846 0.50043077 0.70166154 0.54412308 0.34756923 0.33686154] [0.38461538 0.32369231 0.63753846 1. 0.66486154 0.34941538 0.32886154] [0.32603077 0.39950769 0.664 0.96381538 0.56701538 0.40713846 0.35470769] [0.344 0.43027692 0.60049…	[[0.13237221 0.13630406 0.1231979 0.12057667 0.16644823 0.1310616 0.13237221] [0.20052425 0.20314548 0.14285714 0.16906946 0.23984273 0.17562254 0.16251638] [0.16644823 0.14547837 0.23460026 0.54390564 0.55963303 0.3197903 0.13630406] [0.12844037 0.12188729 0.27916121 1. 0.9344692 0.28571429 0.15989515] [0.13368283 0.1559633 0.31323722 0.33551769 0.46788991 0.16120577 0.11402359] [0.19397117 0.17…
31	[[0.18057692 0.31884615 0.42826923 0.68307692 0.88442308 0.53115385 0.41788462] [0.30192308 0.32673077 0.42403846 0.52288462 0.83038462 0.89230769 0.74076923] [0.31942308 0.38423077 0.43038462 0.62480769 0.67134615 0.63576923 0.62076923] [0.39365385 0.27711538 0.4925 1. 0.90615385 0.55326923 0.54230769] [0.41923077 0.31115385 0.48076923 0.71403846 0.97615385 0.57326923 0.40288462] [0.35461538 0.4…	[[0.38176071 0.3691173 0.42940763 0.37988761 0.43303676 0.43982674 0.44415828] [0.3568251 0.43409038 0.5160384 0.6797003 0.48782487 0.36829782 0.4336221 ] [0.44193397 0.39323343 0.71599157 0.83598689 0.61496137 0.49648794 0.38585811] [0.3687661 0.45293842 0.78611566 1. 0.67361274 0.46394287 0.45890892] [0.38492156 0.4131351 0.63697026 0.78283774 0.60348864 0.3933505 0.4738937 ] [0.37684383 0.4151…	[[0.13082902 0.12823834 0.17227979 0.17098446 0.14507772 0.14507772 0.12823834] [0.18523316 0.14119171 0.13341969 0.33160622 0.16709845 0.15025907 0.12564767] [0.13341969 0.36528497 0.67098446 0.51943005 0.19948187 0.12823834 0.13989637] [0.18782383 0.58549223 0.98445596 1. 0.31865285 0.2253886 0.16062176] [0.15673575 0.20595855 0.45336788 0.61787565 0.20984456 0.13341969 0.1865285 ] [0.15025907 …
32	[[0.29918801 0.30147824 0.41390797 0.35186342 0.36747866 0.39891734 0.53404122] [0.35227983 0.33812201 0.37892984 0.48178222 0.33312513 0.3439517 0.65937955] [0.4218197 0.43972517 0.80199875 0.67124714 0.3768478 0.37247554 0.51717676] [0.3764314 0.50239434 0.63897564 1. 0.58088695 0.29356652 0.32250677] [0.30564231 0.39704351 0.55361233 0.55090568 0.46012909 0.27482823 0.32167395] [0.36414741 0.2…	[[0.32986281 0.34076433 0.33586477 0.35215581 0.37028417 0.35166585 0.32606565] [0.32594317 0.39980402 0.54470848 0.61489466 0.43042626 0.34688878 0.35754532] [0.33684468 0.4478197 0.94439 0.85681039 0.4710926 0.38510534 0.32765801] [0.41389025 0.61428221 0.98040176 1. 0.44855463 0.35044096 0.3332925 ] [0.34529642 0.5111465 0.91572758 0.69439 0.44818716 0.34296913 0.37959334] [0.36256737 0.464233…	[[0.1372315 0.11455847 0.12529833 0.25775656 0.13245823 0.13365155 0.12291169] [0.11813842 0.12052506 0.12768496 0.12291169 0.19451074 0.20644391 0.11813842] [0.17541766 0.16706444 0.31622912 0.24821002 0.2124105 0.14916468 0.18138425] [0.23150358 0.26252983 0.56563246 0.92362768 0.63484487 0.24582339 0.1300716 ] [0.13126492 0.31861575 1. 0.75656325 0.37470167 0.17541766 0.15632458] [0.14439141 0…
33	[[0.5258501 0.38775156 0.37578071 0.39885496 0.31089521 0.29129077 0.38445524] [0.35687023 0.35825815 0.4351145 0.36936155 0.28556558 0.35860514 0.33171409] [0.3554823 0.3907009 0.45454545 0.47362942 0.36953505 0.29233171 0.33119362] [0.34004164 0.37005552 0.58344899 0.88931298 0.76457321 0.39642609 0.28920888] [0.3332755 0.39122137 0.490805 0.72449688 1. 0.48108952 0.28417765] [0.33900069 0.3416…	[[0.22947903 0.27141042 0.41029225 0.54536213 0.47865311 0.30495553 0.31499365] [0.28068615 0.34777637 0.56454892 0.69326557 0.58182973 0.31931385 0.27268107] [0.23405337 0.42566709 0.89402795 0.858831 0.64371029 0.3205845 0.2498094 ] [0.28894536 0.49212198 0.82884371 1. 0.63189327 0.38144854 0.26442186] [0.29364676 0.38449809 0.66810673 0.77268107 0.51715375 0.30711563 0.25324015] [0.30190597 0.…	[[0.16606498 0.12755716 0.14320096 0.16726835 0.18170878 0.16486161 0.13477738] [0.21299639 0.29482551 0.36702768 0.31768953 0.29001203 0.27918171 0.13598075] [0.35860409 0.35138387 0.80385078 0.98676294 0.91095066 0.43080626 0.27436823] [0.26233454 0.66787004 0.97472924 1. 0.94464501 0.68953069 0.31046931] [0.2045728 0.3188929 0.47051745 0.66666667 0.59566787 0.3188929 0.18291215] [0.12274368 0.…
34	[[0.38552461 0.39232513 0.38568653 0.34148316 0.34051166 0.28303109 0.36107513] [0.46534974 0.34148316 0.42179404 0.43701425 0.42729922 0.29970855 0.41143135] [0.43701425 0.47927461 0.53254534 0.59423575 0.53626943 0.38698187 0.39556347] [0.48316062 0.44996762 0.63325777 0.95531088 0.71696891 0.49514249 0.52865933] [0.58322539 0.46194948 0.52266839 0.63779145 0.73639896 0.62759067 0.7992228 ] [0.…	[[0.34248656 0.28441225 0.36141622 0.46658098 0.50432344 0.48153774 0.34073382] [0.31899977 0.30895069 0.37578874 0.76933863 0.88011218 0.52582379 0.371699 ] [0.34330451 0.44215938 0.54825894 0.90605282 0.91738724 0.5867025 0.37847628] [0.31911662 0.40394952 0.64395887 1. 0.8024071 0.5869362 0.53657397] [0.35405469 0.38595466 0.46611358 0.60726805 0.59219444 0.70810937 0.66791306] [0.39787333 0.4…	[[0.14552737 0.16955941 0.13618158 0.16021362 0.15754339 0.19626168 0.16555407] [0.22296395 0.13751669 0.14686248 0.18157543 0.2176235 0.22429907 0.13618158] [0.16154873 0.19893191 0.1975968 0.3271028 0.31775701 0.15754339 0.14018692] [0.17757009 0.20026702 0.38184246 1. 0.78905207 0.17890521 0.16555407] [0.15086782 0.12683578 0.35781041 0.58477971 0.30574099 0.2082777 0.15487316] [0.20026702 0.1…
35	[[0.24341528 0.3000439 0.22453907 0.31057946 0.25460931 0.23902546 0.28863038] [0.43964004 0.41374012 0.38366989 0.37335382 0.34745391 0.28204565 0.27282704] [0.35491659 0.58647937 0.93283582 0.55267779 0.34723442 0.40386304 0.25373134] [0.30662862 0.4356892 0.90188762 1. 0.62225637 0.37269535 0.28599649] [0.3619403 0.28489903 0.43042142 0.59021071 0.36106234 0.33230904 0.38125549] [0.37686567 0.…	[[0.41605602 0.5004071 0.44015633 0.44129621 0.42224393 0.42859469 0.50871194] [0.47760951 0.40074906 0.47712099 0.59143462 0.51180589 0.51148021 0.48949682] [0.47516691 0.38381371 0.64875427 0.84009119 0.6749715 0.535092 0.41752158] [0.40514574 0.39374695 0.6822993 1. 0.82445856 0.57368507 0.45627748] [0.45497476 0.42778049 0.67301742 0.917603 0.66699235 0.47142159 0.50643218] [0.35189709 0.4795…	[[0.0932971 0.10144928 0.0932971 0.10778986 0.10507246 0.16394928 0.09963768] [0.22373188 0.16304348 0.15307971 0.14764493 0.13768116 0.26268116 0.08695652] [0.21105072 0.26721014 0.18568841 0.49637681 0.5307971 0.19474638 0.09601449] [0.27264493 0.3134058 0.73822464 1. 0.73097826 0.29800725 0.21195652] [0.11865942 0.19836957 0.49003623 0.8423913 0.49456522 0.67934783 0.51721014] [0.10960145 0.15…
36	[[0.28918435 0.39529532 0.38276656 0.6041933 0.50754283 0.39964204 0.50319611] [0.3513168 0.37867553 0.38813603 0.70979289 0.99309639 0.50779852 0.47507031] [0.49450268 0.55177704 0.52646382 0.57325492 0.89567885 0.73229353 0.43850678] [0.43109179 0.45921759 0.56098185 0.89337765 0.68780363 0.51956021 0.36793659] [0.41728458 0.38762465 0.5502429 0.8102787 1. 0.60751726 0.44438762] [0.36180005 0.4…	[[0.42820676 0.41735801 0.40153159 0.31257179 0.36630504 0.28500319 0.31346522] [0.33848117 0.44339502 0.50899809 0.49112955 0.41212508 0.35686024 0.35239311] [0.32112317 0.43356733 0.67313338 0.95775367 0.54435227 0.35303127 0.27058073] [0.4047224 0.44505424 0.7165284 1. 0.53235482 0.34077856 0.28691768] [0.32367581 0.41506063 0.66343331 0.85220166 0.47223995 0.29636248 0.26368858] [0.28040842 0…	[[0.13413015 0.1314741 0.14077025 0.16069057 0.15537849 0.16733068 0.14873838] [0.13944223 0.15936255 0.19123506 0.16201859 0.1752988 0.12084993 0.21115538] [0.22443559 0.25232404 0.34661355 0.42762284 0.30544489 0.2310757 0.20185923] [0.19123506 0.22709163 0.37981408 1. 0.64807437 0.19123506 0.1500664 ] [0.18857902 0.15936255 0.41434263 0.82602922 0.32403718 0.19787517 0.14475432] [0.18326693 0.…
37	[[0.27511788 0.35418934 0.49945593 0.47406601 0.37159956 0.43507436 0.30975698] [0.50344577 0.42038448 0.38864708 0.46808125 0.40043526 0.51015597 0.41004715] [0.43924556 0.44051505 0.58378672 0.76750091 0.59521219 0.565107 0.38973522] [0.58015959 0.3960827 0.67519042 1. 0.89771491 0.58342401 0.52593399] [0.51595938 0.44559304 0.44287269 0.76822633 0.68044976 0.62966993 0.5400798 ] [0.49564744 0.…	[[0.27689854 0.34130781 0.3265857 0.33112502 0.32020611 0.35333088 0.27456754] [0.31456263 0.30842841 0.42890443 0.50067476 0.44608024 0.31971537 0.24733162] [0.32388664 0.45442277 0.68089805 0.78444363 0.57195436 0.38142559 0.31517605] [0.39271255 0.4502515 0.82701509 1. 0.61280824 0.31345847 0.29934977] [0.39357134 0.59710465 0.90884554 0.89485953 0.61415777 0.39013618 0.28327813] [0.3930806 0.…	[[0.14720812 0.13071066 0.1319797 0.15609137 0.19923858 0.13959391 0.13832487] [0.15862944 0.18654822 0.16878173 0.16370558 0.11675127 0.15989848 0.1751269 ] [0.25634518 0.31852792 0.46954315 0.59390863 0.69543147 0.28045685 0.18020305] [0.14467005 0.32233503 0.70812183 1. 0.90101523 0.33375635 0.15609137] [0.16624365 0.30964467 0.56472081 0.96446701 0.50634518 0.28045685 0.15989848] [0.14847716 …
38	[[0.39096916 0.27511013 0.39757709 0.25859031 0.41255507 0.31674009 0.30572687] [0.29118943 0.40066079 0.34713656 0.37290749 0.42907489 0.26189427 0.22819383] [0.33237885 0.34339207 0.669163 0.55484581 0.34889868 0.31211454 0.20903084] [0.29735683 0.33524229 0.71013216 1. 0.530837 0.25440529 0.31343612] [0.23303965 0.32268722 0.43017621 0.6246696 0.54603524 0.34140969 0.36982379] [0.24757709 0.31…	[[0.42870836 0.37059669 0.39180446 0.35502037 0.34148095 0.36017254 0.42523364] [0.35310328 0.41912293 0.38725138 0.42870836 0.44716032 0.33069734 0.41912293] [0.39659717 0.38521447 0.49448838 0.82554517 0.60268392 0.43949197 0.43649653] [0.35957345 0.38221903 0.51701414 1. 0.76803259 0.45135394 0.33057752] [0.32866044 0.35765636 0.5871076 0.92798946 0.73352504 0.44692068 0.3196741 ] [0.3894081 0…	[[0.17833554 0.14134742 0.14531044 0.15984148 0.15059445 0.18758256 0.19550859] [0.14927345 0.1347424 0.17437252 0.2668428 0.20871863 0.31968296 0.665786 ] [0.17437252 0.15984148 0.25363276 0.5323646 0.34081902 0.20871863 0.8348745 ] [0.1347424 0.17305152 0.47820343 1. 0.35006605 0.17965654 0.36195509] [0.12681638 0.1664465 0.41215324 0.40422721 0.22589168 0.12681638 0.15059445] [0.15587847 0.224…
39	[[0.45218681 0.79521868 0.87972572 0.44458858 0.43828762 0.30819125 0.22183099] [0.39659007 0.50871016 0.61582654 0.59414381 0.46682728 0.30411416 0.22627872] [0.53613788 0.36193477 0.59173462 0.79169755 0.6352854 0.31578947 0.37583395] [0.57338769 0.44236471 0.47220163 1. 0.84136397 0.48962194 0.38065234] [0.57394366 0.39825797 0.41234248 0.56467754 0.64288362 0.48795404 0.50796887] [0.3704596 0…	[[0.24848563 0.27116897 0.29862096 0.3974739 0.42969455 0.35984019 0.35906689] [0.26549813 0.29990978 0.47531898 0.77058899 0.75409202 0.39309189 0.2916613 ] [0.28173734 0.27941745 0.60536152 0.98453409 0.89367186 0.44064957 0.3405078 ] [0.25969841 0.29514113 0.66194097 1. 0.71001418 0.33805903 0.32143317] [0.31589122 0.35365382 0.44219616 0.70125016 0.5070241 0.26846243 0.25222322] [0.30880268 0…	[[0.1827957 0.11962366 0.13172043 0.14112903 0.19086022 0.22849462 0.19354839] [0.20295699 0.16129032 0.17741935 0.22311828 0.19086022 0.12365591 0.2311828 ] [0.17204301 0.22043011 0.36962366 0.43413978 0.32123656 0.16666667 0.12231183] [0.16666667 0.23924731 0.7983871 1. 0.31048387 0.26344086 0.15053763] [0.14112903 0.22580645 0.52688172 0.47177419 0.15994624 0.15188172 0.14919355] [0.12768817 0…
40	[[0.30426439 0.31833689 0.32899787 0.32793177 0.35970149 0.39509595 0.28336887] [0.39637527 0.30319829 0.47867804 0.4228145 0.38123667 0.50660981 0.31257996] [0.55671642 0.33624733 0.63944563 0.76247335 0.4533049 0.37547974 0.39339019] [0.45607676 0.42878465 0.62771855 1. 0.89466951 0.39680171 0.26034115] [0.29765458 0.39808102 0.39680171 0.57910448 0.65948827 0.44840085 0.38869936] [0.34200426 0…	[[0.42823674 0.3865598 0.39075216 0.40135635 0.27213317 0.23353884 0.30098644] [0.36535142 0.46165228 0.46461159 0.39605425 0.38471023 0.34241677 0.38717633] [0.31171393 0.32268804 0.45203453 0.60320592 0.4918619 0.35635018 0.35622688] [0.35598027 0.41726264 0.7215783 1. 0.4974106 0.38199753 0.36781751] [0.37090012 0.41381011 0.76424168 0.83304562 0.52416769 0.41849568 0.38039457] [0.46510481 0.4…	[[0.17520216 0.12938005 0.21293801 0.12264151 0.14016173 0.13072776 0.15633423] [0.14285714 0.2277628 0.13207547 0.19541779 0.19407008 0.14959569 0.14420485] [0.14285714 0.23045822 0.16576819 0.48921833 0.24797844 0.19272237 0.13881402] [0.14690027 0.28167116 0.45822102 1. 0.38948787 0.17520216 0.17654987] [0.15498652 0.17250674 0.45013477 0.85309973 0.36927224 0.30997305 0.14285714] [0.18867925 …
41	[[0.32821856 0.22810629 0.38622754 0.38098802 0.28443114 0.2754491 0.24195359] [0.40026198 0.40625 0.48989521 0.43226048 0.37013473 0.42552395 0.36133982] [0.49195359 0.45097305 0.69685629 0.76272455 0.42833084 0.41410928 0.41672904] [0.39670659 0.54004491 0.6257485 1. 0.67889222 0.44666916 0.38473054] [0.41092814 0.50224551 0.61414671 0.70901946 0.95490269 0.79958832 0.52994012] [0.50411677 0.45…	[[0.32075966 0.28474132 0.33058284 0.3659463 0.27321546 0.31381794 0.28172888] [0.25854617 0.33490504 0.49967256 0.71224623 0.40602489 0.33385724 0.23575639] [0.2470203 0.36306483 0.95206287 0.93870334 0.48094303 0.26850033 0.27714473] [0.25880812 0.42370661 0.91853307 1. 0.47701375 0.25841519 0.24950884] [0.25212836 0.39554682 0.69220694 0.62907662 0.31538965 0.27557302 0.26064178] [0.27858546 0…	[[0.17955439 0.16644823 0.15465269 0.21100917 0.12581913 0.18348624 0.14154653] [0.18610747 0.16644823 0.22673657 0.33027523 0.18217562 0.16775885 0.14154653] [0.14154653 0.25950197 0.80865007 0.93577982 0.7051114 0.24246396 0.15465269] [0.17824377 0.21231979 0.61992136 1. 0.63302752 0.22411533 0.14678899] [0.12712975 0.25032765 0.32896461 0.27653997 0.39973788 0.22411533 0.163827 ] [0.19266055 0…
42	[[0.4373059 0.42682453 0.4056677 0.3429736 0.3140528 0.38625776 0.31987578] [0.46079193 0.48427795 0.41537267 0.35326087 0.28319099 0.31657609 0.38276398] [0.46137422 0.44138199 0.60636646 0.5298913 0.40256211 0.45788043 0.44914596] [0.34200311 0.42449534 0.77523292 1. 0.7181677 0.36820652 0.52892081] [0.35694876 0.36024845 0.53959627 0.87732919 0.91906056 0.40333851 0.44215839] [0.46098602 0.387…	[[0.3683711 0.35365998 0.39909835 0.34464349 0.37715031 0.37892988 0.34535532] [0.35010084 0.41974137 0.45853601 0.53470163 0.44026575 0.335627 0.35686321] [0.40526753 0.49139874 0.7763673 0.857753 0.51536363 0.42187685 0.36623562] [0.39008186 0.58880057 0.89227666 1. 0.61466366 0.39945427 0.39375964] [0.3599478 0.5374303 0.85146518 0.99074623 0.52710879 0.41380947 0.40692846] [0.37940444 0.47633…	[[0.15947712 0.16470588 0.13071895 0.15686275 0.12287582 0.2379085 0.18954248] [0.19215686 0.16339869 0.12679739 0.16078431 0.21830065 0.14379085 0.15163399] [0.25098039 0.2745098 0.2496732 0.29934641 0.34901961 0.22614379 0.21568627] [0.33202614 0.37777778 0.54117647 1. 0.66797386 0.30196078 0.19084967] [0.3869281 0.58954248 0.62875817 0.73333333 0.54509804 0.22352941 0.16601307] [0.22091503 0.3…
43	[[0.23339048 0.27132447 0.24453493 0.39948564 0.43634805 0.3306901 0.35383626] [0.30861552 0.32040291 0.36433776 0.43249036 0.37891127 0.42284612 0.43420489] [0.2546078 0.33283326 0.53729104 0.57458208 0.46313759 0.37998285 0.32726104] [0.33390484 0.31825975 0.5092156 1. 0.64659237 0.4382769 0.36562366] [0.30754393 0.42798971 0.3516931 0.56343763 0.58744106 0.38105444 0.32897557] [0.29704243 0.30…	[[0.32897147 0.33119602 0.36979848 0.40604554 0.347553 0.35409579 0.33041089] [0.2990055 0.33119602 0.3656111 0.55718398 0.56582047 0.40277414 0.29612667] [0.40683067 0.37607956 0.65140016 0.97199686 0.69719969 0.38222978 0.33132688] [0.31523161 0.34375818 0.70609788 1. 0.70217221 0.4345721 0.30384716] [0.24744831 0.32583093 0.71499607 0.66435488 0.5056268 0.46453808 0.39125883] [0.34258048 0.314…	[[0.2002551 0.14158163 0.12755102 0.14923469 0.13903061 0.14413265 0.15561224] [0.21045918 0.12244898 0.12627551 0.22576531 0.12372449 0.14795918 0.16709184] [0.13647959 0.14285714 0.20918367 0.31887755 0.29846939 0.15178571 0.14285714] [0.19642857 0.1875 0.34821429 0.9630102 1. 0.17602041 0.19897959] [0.12372449 0.22576531 0.65943878 0.97066327 0.8877551 0.27040816 0.12627551] [0.13903061 0.1390…
44	[[0.37432489 0.51952638 0.39655172 0.35209805 0.31533029 0.42251766 0.32862484] [0.36435397 0.37598671 0.40112173 0.33423349 0.35646032 0.35604487 0.36186124] [0.37536352 0.55546323 0.73057748 0.61321147 0.39343581 0.31657665 0.36186124] [0.41960947 0.60781055 0.88990445 1. 0.52077275 0.34898214 0.35189032] [0.31408392 0.34960532 0.51786456 0.87474034 0.41711674 0.37100125 0.39655172] [0.22102202…	[[0.31332999 0.26785267 0.33024305 0.38486595 0.40879479 0.32285142 0.29716863] [0.37308945 0.35554999 0.44800802 0.59245803 0.73603107 0.40340767 0.25093961] [0.38549236 0.41981959 0.55900777 0.94011526 0.98033074 0.40165372 0.35442245] [0.3540466 0.5449762 0.77812578 1. 0.71398146 0.37534453 0.33913806] [0.40303182 0.60636432 0.79829617 0.88423954 0.58193435 0.36356803 0.32761213] [0.35379604 0…	[[0.17259552 0.23188406 0.19631094 0.32147563 0.83530962 0.44927536 0.23847167] [0.13570487 0.21607378 0.18708827 0.49011858 0.31488801 0.19104084 0.12384717] [0.12911726 0.1831357 0.70355731 0.70092227 0.51778656 0.18445323 0.14624506] [0.2055336 0.30171278 0.62055336 1. 0.49670619 0.16732543 0.1541502 ] [0.15810277 0.2687747 0.4400527 0.57839262 0.35573123 0.23583663 0.14624506] [0.15942029 0.1…
45	[[0.38201337 0.40550942 0.37573425 0.32448856 0.44804537 0.45635001 0.38565931] [0.3141584 0.40510431 0.4601985 0.55904395 0.43994329 0.3755317 0.41178854] [0.36986024 0.43629735 0.78651003 0.76017825 0.48409966 0.55600567 0.43427182] [0.34049018 0.39092566 0.69171562 1. 0.66113024 0.39497671 0.34919992] [0.31760178 0.41016812 0.36641685 0.65566133 0.5402066 0.35365607 0.40166093] [0.46060361 0.3…	[[0.38995072 0.36242337 0.44344272 0.43466763 0.3897103 0.40605842 0.37732901] [0.38153624 0.49945907 0.53059262 0.47000841 0.33922346 0.38802741 0.3451136 ] [0.444765 0.50030052 0.68601995 0.74984974 0.4358697 0.39992788 0.41952158] [0.4109869 0.58216132 0.98413271 1. 0.58216132 0.40365429 0.34234884] [0.42805626 0.6120928 0.94181993 0.87065753 0.49032336 0.42817646 0.41122731] [0.41952158 0.455…	[[0.13788301 0.13788301 0.14066852 0.15877437 0.13927577 0.14206128 0.14623955] [0.13509749 0.16155989 0.21587744 0.16991643 0.18523677 0.22284123 0.16155989] [0.25069638 0.21727019 0.30362117 0.55849582 0.37325905 0.16016713 0.23119777] [0.19777159 0.16573816 0.67548747 1. 0.63091922 0.19777159 0.1281337 ] [0.16991643 0.18941504 0.31337047 0.28551532 0.24373259 0.16295265 0.14066852] [0.15877437…
46	[[0.37113204 0.38669998 0.26311743 0.34710744 0.34999039 0.36113781 0.35940803] [0.44013069 0.31558716 0.38862195 0.38131847 0.40169133 0.39976936 0.34076494] [0.55083606 0.44743417 0.46223333 0.65846627 0.62540842 0.37862771 0.37766673] [0.51239669 0.42302518 0.65154718 1. 0.83451855 0.64904863 0.41072458] [0.51047473 0.52219873 0.63078993 0.74975975 0.8914088 0.49452239 0.36478954] [0.56525082 …	[[0.42216667 0.37583333 0.40283333 0.386 0.45383333 0.39733333 0.35383333] [0.37983333 0.47333333 0.52983333 0.48416667 0.52916667 0.4195 0.41233333] [0.44483333 0.504 0.57216667 0.77516667 0.6125 0.445 0.4615 ] [0.4085 0.4455 0.63533333 1. 0.79716667 0.5625 0.49916667] [0.467 0.48833333 0.54766667 0.90366667 0.7885 0.60483333 0.47016667] [0.504 0.41133333 0.59783333 0.72116667 0.581 0.54266667 0…	[[0.10815939 0.09392789 0.11385199 0.12049336 0.13092979 0.11954459 0.23908918] [0.09772296 0.13092979 0.10341556 0.15085389 0.27039848 0.17172676 0.12144213] [0.09582543 0.28178368 0.31119545 0.72770398 0.72390892 0.19165085 0.14705882] [0.17836812 0.25996205 0.46679317 1. 0.943074 0.35294118 0.14421252] [0.26375712 0.27229602 0.40322581 0.68311195 0.62618596 0.25996205 0.15749526] [0.38235294 0…
47	[[0.35168047 0.37871408 0.34315636 0.40769605 0.38602046 0.41061861 0.35533366] [0.35679493 0.39283975 0.38528982 0.46492937 0.38796883 0.46785192 0.33804189] [0.41159279 0.42230882 0.42864101 0.51363858 0.54627375 0.46590356 0.32708232] [0.36239649 0.34705309 0.48977107 0.86166585 0.68704335 0.47905504 0.42523137] [0.45275207 0.46906965 0.58767657 0.64929372 0.86239649 0.5243546 0.38382854] [0.6…	[[0.32946091 0.29526172 0.30727059 0.35935256 0.30335465 0.33925075 0.29930818] [0.27959796 0.31092547 0.41717791 0.37514685 0.39002741 0.36522647 0.26354262] [0.33272419 0.35752513 0.49797677 0.76843754 0.52865161 0.32175956 0.352826 ] [0.33246312 0.40399426 0.66283775 1. 0.79845973 0.36587913 0.32045425] [0.35439238 0.45072445 0.72444851 0.97023887 0.64521603 0.40112257 0.29095418] [0.32632816 …	[[0.18698061 0.21191136 0.24238227 0.13850416 0.17728532 0.2867036 0.17174515] [0.13434903 0.14958449 0.17867036 0.17313019 0.1966759 0.13019391 0.14127424] [0.1565097 0.15235457 0.23268698 0.36288089 0.52216066 0.23961219 0.16620499] [0.15512465 0.14265928 0.32963989 1. 0.73130194 0.20498615 0.16620499] [0.16066482 0.18559557 0.2465374 0.466759 0.33933518 0.23130194 0.1468144 ] [0.18421053 0.135…
48	[[0.336791 0.29662326 0.33634959 0.2776429 0.33657029 0.25424851 0.33370117] [0.42948576 0.38071066 0.38843522 0.29375414 0.38247627 0.35091591 0.36923416] [0.44096226 0.49172368 0.64003531 0.55329949 0.48046789 0.33657029 0.288678 ] [0.32752152 0.39373207 0.71220481 1. 0.65791216 0.34230854 0.3372324 ] [0.29816817 0.33657029 0.39924961 0.59898477 0.51291106 0.30942397 0.28360185] [0.40388435 0.2…	[[0.37234178 0.4298994 0.40430409 0.41665606 0.41843881 0.34419967 0.35184006] [0.28575067 0.43753979 0.50362919 0.71221189 0.4318095 0.41958487 0.38724055] [0.34598243 0.4279893 0.60308162 0.94982809 0.60193557 0.43422896 0.32509869] [0.31911371 0.39513562 0.79612887 1. 0.57901439 0.40685089 0.35298612] [0.36559277 0.40825162 0.7623838 0.71832421 0.4864383 0.30497899 0.32981026] [0.37323316 0.40…	[[0.13043478 0.1542777 0.18232819 0.14025245 0.16129032 0.14446003 0.17391304] [0.19214586 0.1430575 0.15568022 0.28330996 0.18793829 0.17671809 0.1430575 ] [0.18232819 0.30434783 0.48667602 0.49649369 0.25105189 0.19635344 0.17251052] [0.17110799 0.17812062 0.68443198 1. 0.41795231 0.20336606 0.14446003] [0.13464236 0.20897616 0.34502104 0.46984572 0.25245442 0.17531557 0.16129032] [0.12482468 0…
49	[[0.38860734 0.42408271 0.4214474 0.46827488 0.47192378 0.67747821 0.73646868] [0.34968579 0.31867018 0.42367728 0.43624569 0.40583823 0.55706467 0.67403203] [0.35252382 0.38739104 0.47881614 0.57368741 0.51429151 0.41191972 0.39448611] [0.39691871 0.31076424 0.56841678 1. 0.94100953 0.63267788 0.39752686] [0.27995135 0.31015609 0.38232313 0.51226434 0.72531928 0.61970403 0.38658017] [0.34056355 …	[[0.3958408 0.44376718 0.46073862 0.41197562 0.42261264 0.39034301 0.39655791] [0.39739453 0.44089877 0.58192901 0.57858253 0.48296881 0.49539859 0.48595673] [0.38125971 0.43683519 0.6822039 0.81307518 0.60463727 0.38592088 0.30608342] [0.36357117 0.52181188 0.81893152 1. 0.67073025 0.36201745 0.40205569] [0.4062388 0.49145452 0.85777459 0.93187522 0.53699056 0.41699534 0.34540457] [0.38866977 0.…	[[0.13161465 0.14518318 0.20352782 0.26187246 0.16960651 0.192673 0.30393487] [0.23473541 0.15196744 0.22116689 0.45725916 0.21031208 0.25101764 0.13839891] [0.19402985 0.23337856 0.46404342 0.614654 0.70149254 0.20895522 0.16824966] [0.16553596 0.16824966 0.34464043 1. 0.85753053 0.69877883 0.19810041] [0.14382632 0.26187246 0.22930801 0.2238806 0.44504749 0.2890095 0.1614654 ] [0.21845319 0.137…
50	[[0.30078047 0.36982189 0.29717831 0.40724435 0.41184711 0.57414449 0.42325395] [0.31919151 0.3319992 0.37302381 0.42985791 0.3289974 0.40804483 0.4924955 ] [0.41024615 0.48308985 0.96457875 0.75245147 0.44526716 0.47068241 0.42105263] [0.38242946 0.46868121 0.74144487 1. 0.60176106 0.46307785 0.36742045] [0.46167701 0.40344207 0.53131879 0.60056034 0.57714629 0.51290774 0.44746848] [0.40544327 0…	[[0.24417508 0.25670034 0.26491582 0.29063973 0.28686869 0.2047138 0.21791246] [0.27474747 0.23784512 0.35286195 0.48444444 0.4379798 0.34518519 0.23905724] [0.27057239 0.31313131 0.53535354 0.84080808 0.65279461 0.43461279 0.24942761] [0.2759596 0.32377104 0.60619529 1. 0.82909091 0.40592593 0.24121212] [0.36148148 0.33279461 0.5043771 0.70626263 0.60808081 0.29508418 0.29387205] [0.39138047 0.3…	[[0.13315217 0.1576087 0.16983696 0.13451087 0.21875 0.14809783 0.26766304] [0.16168478 0.12771739 0.13043478 0.14402174 0.16847826 0.31521739 0.57608696] [0.1861413 0.16440217 0.32744565 0.42119565 0.32201087 0.21195652 0.28125 ] [0.17391304 0.20380435 0.36820652 1. 0.77173913 0.22282609 0.16576087] [0.17527174 0.14402174 0.30434783 0.34918478 0.33967391 0.3111413 0.17255435] [0.17527174 0.14130…
51	[[0.34722222 0.34558824 0.36785131 0.3441585 0.27655229 0.32986111 0.32638889] [0.35069444 0.29084967 0.2183415 0.3564134 0.3560049 0.35130719 0.30269608] [0.34109477 0.35089869 0.44158497 0.63521242 0.65686275 0.46854575 0.34272876] [0.33169935 0.31760621 0.53145425 1. 0.87785948 0.57107843 0.43913399] [0.37316176 0.34906046 0.54881536 0.66401144 0.85191993 0.49877451 0.40093954] [0.31944444 0.3…	[[0.32171221 0.28375286 0.31902006 0.28913717 0.32171221 0.30138646 0.28711805] [0.28698344 0.3179432 0.36478665 0.37703594 0.28388747 0.30354018 0.36545969] [0.31969309 0.30946292 0.59981155 0.70830529 0.53829587 0.36303675 0.38120878] [0.3604792 0.42468704 0.70238255 1. 0.61811819 0.42091802 0.33584601] [0.2968098 0.38941984 0.78032037 0.82702921 0.63467492 0.43720555 0.34244178] [0.2650424 0.3…	[[0.23798077 0.14302885 0.15745192 0.19230769 0.24278846 0.11418269 0.12019231] [0.20673077 0.22836538 0.16826923 0.29567308 0.28485577 0.25600962 0.21033654] [0.19230769 0.24278846 0.30769231 0.671875 1. 0.35576923 0.16586538] [0.16346154 0.27644231 0.58293269 0.89783654 0.78966346 0.28846154 0.18870192] [0.19591346 0.30769231 0.47235577 0.50841346 0.30288462 0.17067308 0.16947115] [0.13221154 0…
52	[[0.42587549 0.39494163 0.43521401 0.42840467 0.30194553 0.38287938 0.33054475] [0.27918288 0.37996109 0.49357977 0.41789883 0.2963035 0.39533074 0.30914397] [0.36225681 0.39922179 0.70700389 0.75116732 0.54280156 0.37782101 0.34338521] [0.37587549 0.4270428 0.68132296 1. 0.65836576 0.46906615 0.47996109] [0.45933852 0.46400778 0.41439689 0.49708171 0.5270428 0.39066148 0.47198444] [0.55700389 0.…	[[0.30442853 0.3684699 0.28228587 0.35932113 0.39817025 0.34447096 0.32206311] [0.29037391 0.29090427 0.40015911 0.54269425 0.58313445 0.44417926 0.35534341] [0.33678069 0.4176611 0.44417926 0.84884646 0.89286661 0.51816494 0.29541236] [0.33492442 0.35852559 0.56298064 1. 0.95133917 0.48952532 0.32975338] [0.352559 0.32922302 0.53712543 0.82047202 0.66812517 0.40599311 0.34062583] [0.32551047 0.3…	[[0.14205345 0.18424754 0.18002813 0.15752461 0.14205345 0.12939522 0.12658228] [0.16315049 0.12517581 0.24472574 0.24753868 0.21659634 0.26300985 0.13361463] [0.14064698 0.19971871 0.42053446 0.69479606 0.20534459 0.14767932 0.2742616 ] [0.2419128 0.24472574 0.4838256 1. 0.4978903 0.19268636 0.13783404] [0.15611814 0.24613221 0.47398031 0.64838256 0.37271449 0.2883263 0.1350211 ] [0.14205345 0.1…
53	[[0.27222832 0.27991218 0.29729235 0.28393707 0.25375046 0.24661544 0.26984998] [0.30186608 0.31522137 0.44182217 0.4043176 0.33241859 0.29088913 0.33186974] [0.27771679 0.32693011 0.66739846 0.87376509 0.54628613 0.3183315 0.31028174] [0.37175265 0.29967069 0.52616173 0.90175631 0.74277351 0.39791438 0.34815221] [0.38876692 0.30186608 0.37614343 0.62129528 0.52414929 0.40559824 0.29582876] [0.42…	[[0.31069215 0.32334711 0.39114153 0.36802686 0.37642045 0.40767045 0.37319215] [0.32618802 0.37254649 0.42394112 0.51330062 0.44369835 0.36053719 0.40805785] [0.36260331 0.42019628 0.67510331 0.84168388 0.51497934 0.40005165 0.3753874 ] [0.39617769 0.56469525 0.86712293 1. 0.69034091 0.33561467 0.32567149] [0.35640496 0.58458161 0.88507231 0.89436983 0.4887655 0.33393595 0.36131198] [0.36596074 …	[[0.16147309 0.1713881 0.1388102 0.14730878 0.13031161 0.18555241 0.21954674] [0.15014164 0.23371105 0.18555241 0.14872521 0.18271955 0.21388102 0.21388102] [0.1529745 0.15014164 0.31161473 0.43626062 0.39660057 0.21813031 0.1529745 ] [0.16430595 0.39093484 0.83286119 1. 0.54390935 0.20679887 0.16713881] [0.16147309 0.26770538 0.59915014 0.70679887 0.28328612 0.21246459 0.1713881 ] [0.1572238 0.1…
54	[[0.24599237 0.22003817 0.21927481 0.20801527 0.19141221 0.16946565 0.21240458] [0.23244275 0.18015267 0.24255725 0.22900763 0.22805344 0.2129771 0.23931298] [0.29751908 0.32480916 0.42232824 0.49370229 0.31965649 0.24045802 0.19122137] [0.49847328 0.5471374 0.58091603 0.88587786 0.5610687 0.33377863 0.26221374] [0.76412214 1. 0.70133588 0.79885496 0.78282443 0.29618321 0.22290076] [0.46507634 0.…	[[0.40084023 0.39738045 0.39490918 0.38996664 0.43395527 0.47238354 0.37575683] [0.42864204 0.45755591 0.45780304 0.61658223 0.54009638 0.45718522 0.49981465] [0.40640059 0.49833189 0.59013963 0.8161374 0.63227481 0.40788336 0.39985172] [0.43136043 0.41467935 0.62238972 1. 0.73458544 0.46558754 0.46249846] [0.35536884 0.39441493 0.6445076 0.88261461 0.58865686 0.41801557 0.43395527] [0.40652416 0…	[[0.14285714 0.13578501 0.145686 0.13437058 0.19943423 0.1669024 0.19519095] [0.15983027 0.19943423 0.28288543 0.18953324 0.15275813 0.15841584 0.19943423] [0.14002829 0.25742574 0.25035361 0.55586987 0.48514851 0.24611033 0.1980198 ] [0.15983027 0.23620934 0.44978784 1. 0.49080622 0.3960396 0.62800566] [0.14992928 0.19660537 0.29137199 0.47241867 0.35502122 0.2602546 0.48373409] [0.14144272 0.14…
55	[[0.44971645 0.39206049 0.42911153 0.44461248 0.36616257 0.36824197 0.48090737] [0.41871456 0.42627599 0.50604915 0.56635161 0.35992439 0.35311909 0.38695652] [0.45879017 0.60132325 0.93742911 0.79073724 0.54310019 0.32438563 0.38563327] [0.41247637 0.44612476 0.78676749 1. 0.57277883 0.4557656 0.39073724] [0.44272212 0.44328922 0.52325142 0.60831758 0.48657845 0.39584121 0.431569 ] [0.28809074 0…	[[0.34946871 0.32034632 0.3917093 0.48668503 0.40010495 0.34579562 0.33162797] [0.35760199 0.37832874 0.55240719 0.79640561 0.59176177 0.33674406 0.25278762] [0.39262757 0.40089204 0.71323626 0.99842582 0.63688836 0.42043815 0.35655254] [0.33438279 0.45454545 0.79745507 1. 0.69683852 0.39512003 0.3510429 ] [0.33018497 0.41217368 0.59268005 0.70680834 0.55175128 0.47723993 0.37268792] [0.31352486 …	[[0.12817259 0.15228426 0.16116751 0.12817259 0.13959391 0.18401015 0.12309645] [0.13959391 0.12055838 0.14340102 0.14086294 0.18781726 0.14213198 0.16243655] [0.15228426 0.26522843 0.33756345 0.32614213 0.16497462 0.13705584 0.18274112] [0.16370558 0.29695431 0.69923858 0.9035533 0.28680203 0.13324873 0.13071066] [0.1535533 0.34517766 0.86675127 1. 0.31345178 0.15482234 0.13832487] [0.16878173 0…
56	[[0.38159786 0.38940234 0.36455124 0.39515301 0.29307866 0.38775929 0.40829739] [0.32388581 0.37954405 0.28239885 0.339084 0.36639967 0.32388581 0.330458 ] [0.31834052 0.40336825 0.57506675 0.55555556 0.32902033 0.32018895 0.36023824] [0.32018895 0.40336825 0.84719655 1. 0.54158965 0.38714315 0.33764633] [0.31977819 0.38940234 0.51345245 0.82994455 0.63483261 0.45984802 0.40008215] [0.37543643 0.…	[[0.40100347 0.36472404 0.31956773 0.35623311 0.44114242 0.41168146 0.34426862] [0.36125048 0.38633732 0.40138942 0.41592693 0.39868777 0.38685192 0.38209186] [0.32677216 0.39598611 0.49980702 0.6341181 0.55641323 0.46712981 0.39225524] [0.38196321 0.38903898 0.60465715 1. 0.71593979 0.45645182 0.38556542] [0.43509584 0.3799048 0.5777692 0.87881127 0.67039753 0.42313135 0.44796089] [0.35044384 0.…	[[0.19536903 0.15195369 0.18523878 0.20984081 0.18813314 0.15195369 0.17510854] [0.14616498 0.17221418 0.1910275 0.25615051 0.32706223 0.25180897 0.14905933] [0.21997106 0.2040521 0.35166425 0.70622287 0.42836469 0.18089725 0.18234443] [0.16931983 0.20115774 0.79739508 1. 0.35890014 0.24891462 0.15195369] [0.20115774 0.19536903 0.33140376 0.46599132 0.24023155 0.14182344 0.170767 ] [0.1577424 0.2…
57	[[0.49927611 0.46432265 0.36028956 0.48417787 0.4885212 0.43102378 0.36339193] [0.46039297 0.42647363 0.4204757 0.38697001 0.39027921 0.34188211 0.40972079] [0.28728025 0.45501551 0.50961737 0.49886246 0.54705274 0.44860393 0.27693899] [0.38572906 0.44943123 0.66907963 1. 0.76918304 0.51892451 0.36525336] [0.32885212 0.45791107 0.65232678 0.92657704 0.9762151 0.61695967 0.35367115] [0.34705274 0.…	[[0.28927372 0.28644637 0.37745185 0.33362785 0.31365966 0.28821347 0.28432585] [0.32072804 0.36843965 0.4059021 0.47764623 0.42145255 0.35907404 0.26188373] [0.37038346 0.3728574 0.53772751 0.82876833 0.68775402 0.36720269 0.22459799] [0.57801732 0.47287507 0.66601873 1. 0.72344937 0.44283442 0.25905637] [0.48365436 0.41473759 0.59727867 0.87029511 0.52217706 0.32620604 0.28450256] [0.60311009 0…	[[0.15853659 0.60704607 1. 0.7100271 0.1795393 0.10772358 0.07452575] [0.100271 0.14227642 0.4098916 0.47560976 0.25745257 0.11246612 0.07588076] [0.09281843 0.19444444 0.48915989 0.51084011 0.43699187 0.1097561 0.07113821] [0.16463415 0.23170732 0.47493225 0.75745257 0.56165312 0.20867209 0.07926829] [0.47222222 0.28726287 0.24593496 0.32249322 0.28861789 0.09552846 0.09417344] [0.43495935 0.256…
58	[[0.45011601 0.53219258 0.66299304 0.68764501 0.58758701 0.40458237 0.45156613] [0.5600348 0.41241299 0.58584687 0.56293503 0.44315545 0.4388051 0.50986079] [0.47679814 0.57018561 0.54292343 0.85382831 0.48433875 0.40893271 0.4724478 ] [0.68155452 0.64530162 0.72186775 1. 0.84425754 0.5437935 0.38573086] [0.57714617 0.69199536 0.62935035 0.75957077 0.73665893 0.54466357 0.52059165] [0.45098608 0.…	[[0.28076464 0.2785079 0.31103146 0.31886367 0.29616355 0.27266693 0.23868313] [0.32576663 0.34899774 0.44630293 0.55409531 0.48785344 0.27293243 0.23470065] [0.36691889 0.48214523 0.64317005 0.8255675 0.80273463 0.40448692 0.27133944] [0.36213992 0.52024426 0.75826364 1. 0.88238418 0.43581574 0.24970131] [0.35576795 0.39758396 0.62405416 0.95752024 0.68007434 0.34607726 0.27027745] [0.27651666 0…	[[0.16180371 0.15384615 0.20026525 0.24137931 0.16843501 0.20159151 0.12599469] [0.26392573 0.23607427 0.37665782 0.79575597 0.54907162 0.21087533 0.19628647] [0.14323607 0.28514589 0.71485411 0.85676393 0.70822281 0.20822281 0.19496021] [0.15251989 0.35013263 0.36206897 1. 0.75729443 0.33421751 0.13925729] [0.15649867 0.30769231 0.4602122 0.70424403 0.77320955 0.47480106 0.20822281] [0.17771883 …
59	[[0.39264079 0.33991474 0.36459502 0.28135517 0.30132376 0.26520081 0.28988109] [0.35113305 0.32420911 0.63069329 0.47386134 0.30962531 0.30065066 0.38456361] [0.36863361 0.44716177 0.88871438 0.7606013 0.45950191 0.30962531 0.28786179] [0.22952659 0.46668162 0.72178595 1. 0.59165358 0.30805475 0.32308728] [0.36728741 0.38366614 0.37491586 0.45725825 0.47027148 0.42180839 0.26385461] [0.23850123 …	[[0.32031955 0.36155135 0.48318516 0.46076537 0.44169566 0.39479449 0.45973457] [0.41360649 0.42030666 0.38448654 0.51410901 0.46553279 0.38165185 0.41515269] [0.34093545 0.34982605 0.41566808 0.70815617 0.70557918 0.4647597 0.45844608] [0.35897436 0.32560237 0.51449555 1. 0.70248679 0.48589099 0.41437959] [0.39724262 0.39376369 0.54194047 0.89086458 0.58884164 0.49065842 0.39646953] [0.36631877 …	[[0.17423133 0.13616398 0.14055637 0.15080527 0.13909224 0.15812592 0.13909224] [0.18155198 0.15080527 0.18887262 0.2489019 0.22547584 0.24743777 0.1420205 ] [0.16105417 0.24743777 0.30600293 0.36896047 0.4114202 0.22254758 0.17715959] [0.16691069 0.15959004 0.51830161 1. 0.83308931 0.20497804 0.17862372] [0.17423133 0.23572474 0.26939971 0.75549048 0.57101025 0.20937042 0.18301611] [0.26354319 0…
60	[[0.26631158 0.23479805 0.27407901 0.33377719 0.54194407 0.45894363 0.32867288] [0.32512206 0.28761651 0.29538393 0.42010652 0.35441633 0.47292499 0.33821571] [0.28295606 0.35308478 0.45539281 0.66289392 0.55681314 0.34265424 0.32534399] [0.32001775 0.22237017 0.49733688 1. 0.99755881 0.56147359 0.32090546] [0.36995118 0.33000444 0.40745672 0.49511762 0.82112739 0.73324456 0.51109632] [0.23590768…	[[0.70050697 0.5234474 0.31419518 0.29531052 0.22192649 0.23219265 0.23992395] [1. 0.62902408 0.41622307 0.48403042 0.30963245 0.21546261 0.27579214] [0.76185044 0.45602028 0.58846641 0.85475285 0.41495564 0.2382763 0.22712294] [0.42509506 0.47376426 0.75259823 0.95564005 0.45830165 0.23079848 0.2590621 ] [0.27591888 0.42762991 0.72179975 0.79885932 0.38124208 0.28441065 0.20253485] [0.22775665 0…	[[0.14874816 0.14138439 0.13696613 0.17083947 0.20913108 0.15905744 0.15611193] [0.1634757 0.17673049 0.21354934 0.29896907 0.26215022 0.19734904 0.19440353] [0.25036819 0.31664212 0.49926362 0.66126657 0.21649485 0.15758468 0.14138439] [0.15611193 0.35346097 0.74079529 1. 0.38586156 0.26067747 0.16200295] [0.13991163 0.23122239 0.34020619 0.36082474 0.16494845 0.18851252 0.1634757 ] [0.1634757 0…
61	[[0.30970149 0.30970149 0.31287313 0.44011194 0.53302239 0.55708955 0.68432836] [0.34813433 0.36958955 0.5516791 0.4391791 0.53731343 0.71007463 0.61231343] [0.36231343 0.52873134 1. 0.79085821 0.60522388 0.475 0.45391791] [0.28600746 0.42537313 0.85746269 0.97164179 0.5636194 0.52033582 0.55541045] [0.39160448 0.34962687 0.41791045 0.66212687 0.46287313 0.43843284 0.40876866] [0.36585821 0.35970…	[[0.34717432 0.34186787 0.2846909 0.35659326 0.39214646 0.35195012 0.31759087] [0.31241709 0.31692757 0.3879013 0.45768108 0.47479438 0.37516583 0.35035819] [0.38498275 0.51830724 0.53979836 0.83231626 0.741974 0.42663837 0.29676307] [0.45157867 0.53051207 0.72393208 1. 0.80764128 0.46099761 0.26399575] [0.37092067 0.47704962 0.66184664 0.85924648 0.63597771 0.36481825 0.30777395] [0.29530379 0.3…	[[0.2637037 0.49925926 0.36296296 0.24740741 0.15703704 0.14518519 0.14074074] [0.14962963 0.18666667 0.21185185 0.21777778 0.17777778 0.16 0.14518519] [0.15407407 0.17925926 0.25037037 0.3437037 0.34962963 0.17925926 0.20148148] [0.15703704 0.18074074 0.59111111 1. 0.37481481 0.18814815 0.15851852] [0.15703704 0.15259259 0.29037037 0.81185185 0.44148148 0.19851852 0.1762963 ] [0.19407407 0.14222…
62	[[0.38840263 0.36170678 0.31881838 0.28468271 0.25142232 0.31050328 0.31225383] [0.37986871 0.41816193 0.43326039 0.37133479 0.35426696 0.29212254 0.31794311] [0.36673961 0.37461707 0.82560175 0.78030635 0.60131291 0.52450766 0.3238512 ] [0.38730853 0.43654267 0.66498906 1. 0.77921225 0.47286652 0.41706783] [0.37746171 0.23982495 0.35514223 0.4916849 0.44945295 0.3428884 0.30634573] [0.38183807 0…	[[0.38159071 0.32924805 0.35707902 0.38146304 0.35069577 0.36180263 0.29618282] [0.34814247 0.36103664 0.54602324 0.57781182 0.45908337 0.38950594 0.33767394] [0.36652624 0.43367803 0.75513852 0.91140049 0.67087961 0.43023107 0.30945998] [0.33575897 0.52291587 0.95314694 1. 0.62262224 0.43929529 0.36346227] [0.38120771 0.41133665 0.81552406 0.96923273 0.57525852 0.48716967 0.40227244] [0.31916252…	[[0.16666667 0.19393939 0.16060606 0.15757576 0.16666667 0.18787879 0.17424242] [0.16515152 0.1469697 0.14090909 0.14242424 0.29393939 0.22727273 0.18181818] [0.24545455 0.1969697 0.15606061 0.39242424 0.46060606 0.21363636 0.16666667] [0.18787879 0.22424242 0.48030303 1. 0.69848485 0.44090909 0.18939394] [0.18030303 0.16666667 0.26969697 0.36969697 0.48484848 0.2469697 0.21060606] [0.16212121 0.…
63	[[0.36821053 0.33894737 0.33431579 0.36294737 0.36821053 0.40926316 0.38821053] [0.34673684 0.42147368 0.36021053 0.37663158 0.38842105 0.38631579 0.40294737] [0.31052632 0.34484211 0.46210526 0.50378947 0.61684211 0.54694737 0.32652632] [0.40315789 0.47094737 0.58673684 1. 0.92168421 0.57831579 0.43052632] [0.29642105 0.38273684 0.45178947 0.63263158 0.87431579 0.76821053 0.50168421] [0.43073684…	[[0.36449209 0.37625833 0.40031377 0.40397438 0.42750686 0.3587397 0.28971107] [0.38946267 0.36710681 0.60596156 0.61785854 0.51902209 0.35534057 0.34618904] [0.39796052 0.49143679 0.84716956 0.83631847 0.56870179 0.38305661 0.35089554] [0.36514577 0.53118055 0.92979474 1. 0.65812525 0.35664793 0.3489345 ] [0.44567917 0.51797621 0.77265002 0.78559289 0.58334423 0.32762453 0.31716564] [0.39743757 …	[[0.13533835 0.14285714 0.2 0.18796992 0.21052632 0.1518797 0.20902256] [0.18796992 0.2556391 0.16090226 0.17443609 0.1924812 0.1593985 0.3037594 ] [0.17593985 0.18496241 0.27819549 0.36240602 0.24360902 0.18496241 0.1443609 ] [0.16691729 0.23759398 0.41654135 1. 0.69323308 0.19097744 0.16240602] [0.14887218 0.27518797 0.59699248 0.97894737 0.48120301 0.22406015 0.18496241] [0.20451128 0.1924812 …
64	[[0.2485949 0.20773887 0.30955469 0.2924773 0.33916991 0.25897103 0.29074795] [0.32728059 0.29269347 0.38975357 0.49394725 0.49394725 0.34089927 0.25789019] [0.25875486 0.34803286 0.55533939 0.56398617 0.51426719 0.45460441 0.42196282] [0.26610463 0.35884133 0.77367056 1. 0.57328145 0.46822309 0.37851275] [0.31387808 0.25659317 0.54539559 0.98508431 0.90423692 0.45741461 0.45092953] [0.31387808 0…	[[0.34140655 0.32171998 0.37106592 0.47351379 0.37728274 0.406165 0.34827095] [0.39606269 0.42041186 0.53490481 0.7225748 0.76207745 0.45162544 0.36096361] [0.40202046 0.51314597 0.60885896 0.94793421 0.89716358 0.54798601 0.35591245] [0.42002331 0.51275741 0.70664422 1. 0.90946769 0.56482321 0.37378578] [0.43077322 0.45758321 0.53503432 0.71622847 0.64965678 0.48698355 0.33700298] [0.39813496 0.…	[[0.16770186 0.17391304 0.17857143 0.18944099 0.20496894 0.17080745 0.17391304] [0.16925466 0.1878882 0.15062112 0.31055901 0.15838509 0.18012422 0.15838509] [0.19409938 0.18322981 0.60093168 0.45807453 0.31677019 0.22049689 0.17857143] [0.25310559 0.20962733 0.69254658 1. 0.41304348 0.17546584 0.24689441] [0.18478261 0.18944099 0.50465839 0.39440994 0.28881988 0.16459627 0.16459627] [0.14906832 …
65	[[0.30331568 0.38100844 0.44398666 0.58034138 0.52285658 0.37845792 0.32215028] [0.39062193 0.49068079 0.43025309 0.49558564 0.55777909 0.49244654 0.32705513] [0.45242299 0.58092996 0.74671375 0.64253482 0.51069256 0.36197763 0.47792819] [0.41141848 0.52069845 0.83500098 1. 0.65842653 0.37002158 0.53227389] [0.37394546 0.40219737 0.56758878 0.83009613 0.7070826 0.44967628 0.51618599] [0.38140082 …	[[0.36618083 0.33625693 0.36308526 0.40693925 0.45427576 0.41764478 0.36231136] [0.35715207 0.36824455 0.50328905 0.71933445 0.69366697 0.49039082 0.40268283] [0.37508061 0.42912421 0.540178 0.86224687 0.77066942 0.47426803 0.38617309] [0.40023217 0.48652135 0.75918999 1. 0.77041145 0.49722688 0.39004256] [0.40268283 0.49903263 0.71146653 0.81452341 0.52341029 0.44576293 0.33857861] [0.37611247 0…	[[0.17113095 0.17113095 0.14880952 0.22916667 0.17261905 0.17261905 0.13988095] [0.22619048 0.28125 0.28869048 0.31696429 0.21130952 0.16369048 0.13839286] [0.28869048 0.46279762 0.52083333 0.58184524 0.375 0.19196429 0.1547619 ] [0.26636905 0.31696429 0.56994048 1. 0.66964286 0.31994048 0.19345238] [0.23958333 0.3125 0.49553571 0.82589286 0.51339286 0.22470238 0.18005952] [0.17261905 0.26339286 …
66	[[0.61697679 0.60965921 0.54651892 0.49738658 0.30712942 0.33890863 0.45369015] [0.48463308 0.5450554 0.45055405 0.45682626 0.35417102 0.36546101 0.47731549] [0.48985992 0.48107882 0.65461008 0.82333264 0.50449509 0.45139034 0.37549655] [0.45159941 0.40936651 0.62345808 1. 0.93393268 0.68513485 0.37424211] [0.36295212 0.37925988 0.49487769 0.57390759 0.63014844 0.39891282 0.45285386] [0.32113736 …	[[0.27799017 0.27580557 0.44497542 0.43336974 0.46149645 0.37875478 0.30557073] [0.28208629 0.43951393 0.52457673 0.74849809 0.6930639 0.48921354 0.34939924] [0.32127253 0.36455489 0.5558438 0.93432551 0.83642818 0.44101584 0.40032769] [0.29915347 0.38640087 0.59625887 1. 0.70166576 0.45494265 0.35827417] [0.30447843 0.3459858 0.49167122 0.65756417 0.49959039 0.35212998 0.31731294] [0.2321136 0.2…	[[0.12923463 0.15307403 0.15307403 0.18569636 0.14429109 0.14052698 0.1944793 ] [0.18569636 0.22208281 0.15809285 0.28607277 0.25721455 0.16436637 0.13174404] [0.18193225 0.25721455 0.70388959 1. 0.57590966 0.16562108 0.15181932] [0.1229611 0.15432873 0.52697616 0.8544542 0.45922208 0.17565872 0.14805521] [0.16813049 0.15809285 0.31242158 0.81053952 0.69636136 0.18695107 0.18444166] [0.12797992 0…
67	[[0.40174761 0.34931924 0.63483032 0.66815688 0.44950213 0.29445235 0.22393822] [0.27372485 0.32777891 0.41902052 0.65433855 0.40418614 0.33387523 0.26864458] [0.3730949 0.44482829 0.71245682 0.76569803 0.64905507 0.38325544 0.33753302] [0.33245275 0.35318025 0.74273522 1. 0.73928063 0.49786629 0.44482829] [0.37817517 0.27799228 0.49278602 0.61186751 0.61146109 0.52021947 0.42471042] [0.29628124 …	[[0.23139583 0.27350545 0.28344609 0.30774541 0.29863316 0.23015325 0.25528096] [0.23194809 0.27530029 0.37443048 0.45961618 0.44981361 0.26218418 0.21041005] [0.27599061 0.3023609 0.5416264 0.86000276 0.73339776 0.47535552 0.25928483] [0.23774679 0.41916333 0.63123015 1. 0.88968659 0.44429104 0.26908739] [0.2942151 0.39748723 0.66298495 0.78793318 0.71255005 0.35523954 0.27129642] [0.30484606 0.…	[[0.17549168 0.15279879 0.19213313 0.21028744 0.14372163 0.14674735 0.19062027] [0.14826021 0.27987897 0.26928896 0.22239032 0.21633888 0.16490166 0.19515885] [0.23600605 0.23298033 0.33736762 0.5612708 0.37821483 0.16641452 0.20877458] [0.16641452 0.34039334 0.37065053 1. 0.41906203 0.19515885 0.14674735] [0.17700454 0.18305598 0.64750378 0.99546142 0.72617247 0.22087746 0.2118003 ] [0.15431165 …
68	[[0.29385246 0.4567623 0.31516393 0.29241803 0.32151639 0.30491803 0.40819672] [0.38668033 0.33729508 0.32090164 0.33422131 0.31147541 0.38790984 0.36659836] [0.35163934 0.43606557 0.53401639 0.50881148 0.32295082 0.39590164 0.43463115] [0.32991803 0.4317623 0.90532787 1. 0.54385246 0.46680328 0.425 ] [0.27868852 0.42418033 0.63934426 0.86598361 0.6022541 0.64221311 0.6 ] [0.39180328 0.36352459 0…	[[0.44896989 0.459271 0.440729 0.50412044 0.44722662 0.48114105 0.55911252] [0.48240887 0.44025357 0.54120444 0.60348653 0.57527734 0.48684628 0.50396197] [0.40348653 0.54453249 0.72694136 0.72709984 0.69793978 0.52472266 0.46957211] [0.47543582 0.57448494 0.89413629 1. 0.80744849 0.46069731 0.46038035] [0.43645008 0.54881141 0.93597464 0.95816165 0.74801902 0.42266244 0.38637084] [0.44548336 0.5…	[[0.16666667 0.13232323 0.10505051 0.12323232 0.13434343 0.12020202 0.10505051] [0.11414141 0.18383838 0.20606061 0.19494949 0.24343434 0.16464646 0.11515152] [0.11616162 0.15353535 0.28282828 0.70505051 0.5969697 0.27373737 0.18282828] [0.12929293 0.18080808 0.55151515 1. 0.87474747 0.23434343 0.11919192] [0.15959596 0.14444444 0.21919192 0.3 0.47474747 0.28686869 0.12222222] [0.09494949 0.11212…
69	[[0.82203857 0.92589532 0.63498623 0.48071625 0.34738292 0.53278237 0.50936639] [0.57245179 1. 0.78402204 0.42975207 0.3661157 0.34683196 0.33085399] [0.49504132 0.58705234 0.57438017 0.69669421 0.51570248 0.3399449 0.34545455] [0.36556474 0.40247934 0.55592287 0.91322314 0.7030303 0.48374656 0.47410468] [0.38264463 0.45344353 0.48319559 0.67603306 0.80881543 0.49146006 0.43911846] [0.34820937 0.…	[[0.35656944 0.37677281 0.35697083 0.28592454 0.30759968 0.31723307 0.35777362] [0.34225314 0.36138614 0.36392828 0.42132727 0.40433503 0.29127642 0.37811078] [0.30465614 0.32873963 0.54294889 0.68196414 0.52609045 0.36901258 0.3818571 ] [0.35616805 0.43042547 0.72598341 1. 0.67166176 0.41329944 0.37182232] [0.69427348 0.5094996 0.75729195 0.88761038 0.54682901 0.42948889 0.35416109] [0.6936045 0…	[[0.17088608 0.15348101 0.15664557 0.15664557 0.19620253 0.1835443 0.16613924] [0.20727848 0.16455696 0.20886076 0.23575949 0.15348101 0.16139241 0.15506329] [0.18512658 0.28164557 0.45411392 0.72310127 0.36234177 0.21518987 0.1835443 ] [0.21202532 0.26582278 0.87341772 1. 0.47310127 0.16772152 0.17563291] [0.16455696 0.20411392 0.52531646 0.73734177 0.28797468 0.17879747 0.15981013] [0.16139241 …
70	[[0.30225989 0.2740113 0.30061205 0.25682674 0.34557439 0.35240113 0.34180791] [0.3319209 0.30532015 0.30202448 0.40677966 0.29096045 0.28413371 0.34769303] [0.31944444 0.39100753 0.65630885 0.52471751 0.36840866 0.32274011 0.37688324] [0.29990584 0.36887947 0.77636535 1. 0.57391714 0.33027307 0.34227872] [0.21892655 0.27354049 0.33239171 0.69797552 0.66031073 0.23658192 0.29378531] [0.29096045 0…	[[0.37736856 0.36389111 0.39551641 0.40792634 0.38110488 0.30664532 0.36068855] [0.34080598 0.35455031 0.42887643 0.46944222 0.4367494 0.38924473 0.36482519] [0.3465439 0.37923672 0.49226048 0.71563918 0.73005071 0.5982119 0.45342941] [0.36309047 0.38110488 0.67547371 1. 0.85681879 0.69322124 0.54550307] [0.35882039 0.45796637 0.72764879 0.89258073 0.66293034 0.61902856 0.4117961 ] [0.35828663 0.…	[[0.18799368 0.17219589 0.22274882 0.17851501 0.15481833 0.21958926 0.16587678] [0.14849921 0.16903633 0.27804107 0.28278041 0.24170616 0.1864139 0.15165877] [0.16271722 0.21327014 0.47235387 0.98104265 0.41390205 0.27488152 0.17535545] [0.15955766 0.30331754 0.5892575 1. 0.39336493 0.20379147 0.164297 ] [0.25908373 0.65560821 0.92417062 0.29383886 0.17535545 0.15165877 0.19273302] [0.17061611 0.…
71	[[0.34930556 0.33287037 0.27013889 0.30324074 0.28310185 0.29976852 0.26134259] [0.37523148 0.28842593 0.39768519 0.31921296 0.29722222 0.34490741 0.30324074] [0.31782407 0.3587963 0.46759259 0.58125 0.38009259 0.35740741 0.29050926] [0.37685185 0.34675926 0.69583333 1. 0.58657407 0.39861111 0.31388889] [0.29814815 0.32962963 0.5087963 0.81898148 0.75740741 0.35277778 0.37962963] [0.27916667 0.31…	[[0.2772263 0.24931665 0.22212631 0.20831535 0.26643648 0.30125162 0.21061718] [0.22572292 0.26140124 0.29405841 0.36973097 0.35376205 0.30038843 0.17148612] [0.25046756 0.3354913 0.49633146 0.67774421 0.48007481 0.29118113 0.23363545] [0.23032657 0.32009783 0.59459071 1. 0.63127608 0.35131636 0.24917278] [0.28600201 0.28657747 0.59746799 0.85642354 0.46137246 0.33117537 0.28959862] [0.22169472 0…	[[0.16965742 0.20228385 0.18760196 0.1680261 0.16150082 0.17128874 0.19575856] [0.16965742 0.1680261 0.1908646 0.26101142 0.15660685 0.1908646 0.16476346] [0.21044046 0.24306688 0.4045677 0.38336052 0.29853181 0.16639478 0.17781403] [0.1680261 0.20880914 0.34584013 1. 0.69983687 0.32300163 0.17944535] [0.23001631 0.32952692 0.73083197 0.75856444 0.7862969 0.22512235 0.17618271] [0.16965742 0.1990…
72	[[0.3702093 0.42144605 0.2991302 0.23661321 0.21187823 0.21513998 0.29151943] [0.25631965 0.32114705 0.36599619 0.31068225 0.27031802 0.18075564 0.2803751 ] [0.22614841 0.24463169 0.40636042 0.45134547 0.42973634 0.25414515 0.26202772] [0.21745039 0.35607502 0.49075836 0.72125578 0.50353357 0.30347921 0.30945909] [0.21201413 0.30633324 0.49972819 0.72125578 0.63047024 0.39045936 0.33378635] [0.22…	[[0.21324466 0.32701288 0.35970001 0.37526532 0.43936607 0.27522287 0.26970426] [0.31498514 0.30720249 0.45832744 0.77883119 0.7130324 0.41403707 0.29588227] [0.33394651 0.31399462 0.62303665 0.89840102 0.65388425 0.3693222 0.29800481] [0.33210698 0.28838262 0.62827225 1. 0.5537003 0.32503184 0.26786472] [0.34187067 0.34003113 0.52228668 0.53940852 0.42747984 0.29602377 0.25767652] [0.31739069 0.…	[[0.12839506 0.1308642 0.15308642 0.12222222 0.12098765 0.1382716 0.12716049] [0.12716049 0.13580247 0.13950617 0.1617284 0.12839506 0.12592593 0.12592593] [0.11358025 0.15308642 0.29135802 0.21604938 0.3308642 0.12345679 0.2 ] [0.11975309 0.23333333 0.45925926 0.76296296 0.41111111 0.15555556 0.18271605] [0.14938272 0.22592593 0.64197531 1. 0.3308642 0.19012346 0.11604938] [0.14814815 0.29382716…
73	[[0.36292428 0.41993037 0.38685814 0.38315927 0.49173194 0.4129678 0.34442994] [0.33724978 0.46409922 0.54960836 0.52262837 0.82767624 0.68167972 0.40687554] [0.36422977 0.56288077 0.743255 0.72932985 0.72236728 0.82093124 0.48085292] [0.33398607 0.48259356 0.74064404 1. 0.54308094 0.43211488 0.32506527] [0.34116623 0.30417755 0.30678851 0.53655352 0.54112272 0.34812881 0.36618799] [0.32767624 0.…	[[0.30770252 0.31474104 0.35258964 0.35112882 0.33851262 0.35949535 0.5747676 ] [0.3499336 0.33652058 0.47171315 0.62084993 0.56719788 0.39601594 0.53373174] [0.36573705 0.37755644 0.53413015 0.85710491 0.82589641 0.47583001 0.51460823] [0.32031873 0.45219124 0.75205843 1. 0.84183267 0.57051793 0.45697211] [0.33333333 0.4 0.62788845 0.78472776 0.68034529 0.43386454 0.45418327] [0.34236388 0.35378…	[[0.21321321 0.16966967 0.14714715 0.16816817 0.21771772 0.1966967 0.18918919] [0.21471471 0.20570571 0.17567568 0.16516517 0.16966967 0.21621622 0.23423423] [0.14714715 0.24924925 0.38738739 0.49399399 0.36336336 0.19219219 0.21321321] [0.16366366 0.25825826 1. 0.90990991 0.3003003 0.21171171 0.18318318] [0.14714715 0.15615616 0.56906907 0.34834835 0.20720721 0.13963964 0.18618619] [0.15915916 0…
74	[[0.32244251 0.24393339 0.32386994 0.26153846 0.41252974 0.34544013 0.28754956] [0.2961142 0.23933386 0.26804124 0.33195876 0.34306106 0.29008723 0.24203013] [0.24631245 0.26011102 0.28675654 0.40158604 0.37620936 0.26597938 0.21030928] [0.26502776 0.27676447 0.47660587 0.74639175 0.67581285 0.33370341 0.29468676] [0.23489294 0.23679619 0.40523394 0.65852498 1. 0.5148295 0.30547185] [0.26011102 0…	[[0.31447839 0.37544729 0.42003854 0.36980457 0.37131847 0.31021195 0.34558216] [0.35012386 0.42444261 0.61973576 0.75612442 0.48128269 0.32163501 0.36884118] [0.45472062 0.43958161 0.81337737 0.99807322 0.55284889 0.37462152 0.3195706 ] [0.39430223 0.5463804 0.83622351 1. 0.60156895 0.34902285 0.35893201] [0.3790256 0.45155519 0.6385907 0.68029177 0.50440407 0.37916323 0.33608588] [0.37283237 0.…	[[0.15384615 0.21328671 0.21853147 0.17482517 0.18706294 0.18356643 0.17657343] [0.23776224 0.21328671 0.23776224 0.17832168 0.20104895 0.21678322 0.17482517] [0.19755245 0.19755245 0.25174825 0.59265734 0.38111888 0.26223776 0.25 ] [0.16608392 0.26573427 0.39335664 1. 0.87937063 0.2465035 0.25524476] [0.1958042 0.16608392 0.36188811 0.56643357 0.40909091 0.2534965 0.2027972 ] [0.18006993 0.25349…
75	[[0.36525336 0.32326784 0.31582213 0.44798345 0.59607032 0.50217166 0.35780765] [0.37766287 0.38676319 0.40827301 0.61592554 0.69700103 0.44529473 0.38531541] [0.38304033 0.40992761 0.64301965 0.61385729 0.60392968 0.47280248 0.38138573] [0.42337125 0.51251293 0.82316443 1. 0.76421923 0.40475698 0.40289555] [0.57931748 0.54312306 0.71375388 0.90568769 0.58717684 0.50093071 0.28541882] [0.76483971…	[[0.36611313 0.36261028 0.42994292 0.38194084 0.52685522 0.45368448 0.34496627] [0.36338869 0.47937208 0.63998443 0.69901401 0.70031136 0.49507006 0.38349766] [0.39556305 0.63271925 0.8531396 0.96912299 0.75583809 0.63336793 0.35067462] [0.40101194 0.65697976 0.96263622 1. 0.845096 0.52101713 0.38596264] [0.38038402 0.58212247 0.72976129 0.69706798 0.48884276 0.48248573 0.34872859] [0.36325895 0.…	[[0.1572327 0.14937107 0.17295597 0.18396226 0.1572327 0.27830189 0.21855346] [0.16037736 0.21540881 0.36477987 0.25471698 0.32861635 0.20597484 0.16981132] [0.16981132 0.21226415 0.54245283 0.58176101 0.4072327 0.18553459 0.17924528] [0.18396226 0.18710692 0.48427673 0.89150943 0.25 0.19811321 0.14308176] [0.17138365 0.17767296 0.60691824 1. 0.37106918 0.25628931 0.17295597] [0.15880503 0.158805…
76	[[0.42492979 0.32145172 0.3352776 0.24389717 0.28904731 0.2588032 0.27781378] [0.32015554 0.39446965 0.39857421 0.43961979 0.29574422 0.31993951 0.29207172] [0.33462951 0.41974509 0.65111255 0.84186649 0.55454742 0.3007129 0.26874055] [0.28191834 0.52819183 0.88312811 1. 0.68740549 0.39468568 0.27738172] [0.3169151 0.426442 0.54936271 0.96305898 0.93951177 0.75653489 0.45776626] [0.24303305 0.265…	[[0.4620437 0.48591638 0.44334975 0.4740432 0.47075913 0.3872679 0.40659341] [0.43248705 0.48654793 0.56486043 0.78072502 0.6115953 0.51307313 0.42023494] [0.47328534 0.53378805 0.6972338 0.96816976 0.78539851 0.58671214 0.49766326] [0.34659593 0.41126689 0.69660225 1. 0.77908299 0.72098017 0.64026778] [0.41909814 0.41783504 0.60502716 0.6561829 0.68359227 0.58418593 0.6441834 ] [0.40103575 0.370…	[[0.17957746 0.20774648 0.18661972 0.26232394 0.17957746 0.17957746 0.17957746] [0.22359155 0.23415493 0.33274648 0.20422535 0.22535211 0.17605634 0.19542254] [0.22183099 0.48415493 0.91197183 0.8943662 0.31161972 0.26760563 0.18838028] [0.24119718 0.52992958 0.80633803 1. 0.60739437 0.22183099 0.17605634] [0.20950704 0.24295775 0.55105634 0.89260563 0.59859155 0.2306338 0.18309859] [0.22359155 0…
77	[[0.2366918 0.32465159 0.31871145 0.37537126 0.49326022 0.62188714 0.64062143] [0.21133196 0.25451222 0.32807859 0.39616175 0.43363034 0.60223898 0.58693169] [0.30363263 0.43842815 0.66895134 0.54694997 0.39022161 0.5030843 0.54169523] [0.31231437 0.3120859 0.77610235 1. 0.56911126 0.36988805 0.37468586] [0.32510852 0.32236692 0.41032671 0.58784556 0.4982865 0.30614576 0.3100297 ] [0.31619831 0.3…	[[0.38177818 0.40688495 0.34269445 0.46253397 0.4587809 0.35110651 0.40209654] [0.388249 0.40261421 0.51999482 0.52814805 0.43690954 0.44234502 0.40546137] [0.38048402 0.52814805 0.87278375 0.77145076 0.62378672 0.44208619 0.39627281] [0.39743756 0.55441957 0.96518701 1. 0.56541996 0.3732367 0.38566067] [0.37776627 0.64669341 0.8256762 0.84897114 0.65549372 0.43212113 0.38915491] [0.48220525 0.47…	[[0.23364486 0.21121495 0.19252336 0.18691589 0.21869159 0.24485981 0.19813084] [0.23551402 0.19626168 0.19626168 0.17943925 0.21869159 0.2 0.21682243] [0.21682243 0.31214953 0.20747664 0.68411215 0.41495327 0.25233645 0.31401869] [0.18504673 0.22616822 0.48224299 1. 0.93831776 0.19626168 0.21682243] [0.20373832 0.24485981 0.39626168 0.52336449 0.2728972 0.38878505 0.18691589] [0.19626168 0.17943…
78	[[0.33712575 0.43233533 0.39540918 0.38562874 0.33273453 0.39500998 0.2758483 ] [0.41257485 0.47285429 0.3756487 0.44850299 0.31736527 0.29381238 0.34231537] [0.49620758 0.61397206 0.63153693 0.70439122 0.58862275 0.30898204 0.32774451] [0.7748503 0.72155689 0.84810379 1. 0.88742515 0.52674651 0.30658683] [0.56626747 0.67345309 0.82874251 0.85349301 0.88702595 0.54411178 0.4756487 ] [0.43912176 0…	[[0.37276034 0.31564058 0.32655261 0.35794153 0.35322646 0.37505052 0.3281692 ] [0.34527819 0.41600431 0.37531995 0.43904082 0.47352822 0.46275091 0.38192106] [0.46504109 0.47676142 0.54277246 0.62238987 0.62952984 0.51529031 0.45359019] [0.50464772 0.55395393 0.69419372 1. 0.8096457 0.57874175 0.45291661] [0.53832682 0.59207867 0.71952041 0.94328439 0.80775967 0.55880372 0.36683282] [0.42812879 …	[[0.83082707 0.68671679 0.78571429 0.68671679 0.52631579 0.44736842 0.60150376] [0.65914787 0.81453634 1. 0.8283208 0.56516291 0.73433584 0.56265664] [0.69548872 0.71428571 0.76942356 0.71052632 0.90726817 0.46616541 0.26065163] [0.81578947 0.74561404 0.66165414 0.95112782 0.85714286 0.26315789 0.20551378] [0.77694236 0.41854637 0.28696742 0.27944862 0.47619048 0.30451128 0.20426065] [0.36591479 …
79	[[0.36727738 0.27631018 0.39369408 0.44120153 0.50042608 0.33106093 0.51874734] [0.30443119 0.35044738 0.39710268 0.50106519 0.46080102 0.37345548 0.47251811] [0.3713251 0.36791649 0.64933958 0.92522369 0.8421389 0.55176821 0.36536003] [0.30549638 0.35854282 0.69002983 1. 0.9612271 0.85193865 0.5264167 ] [0.38112484 0.35257776 0.41137622 0.63953984 0.76416702 0.57946314 0.50553899] [0.42735407 0.…	[[0.38394277 0.43068362 0.46343402 0.554531 0.38473768 0.50922099 0.49968203] [0.39332273 0.36709062 0.6190779 0.65580286 0.56629571 0.49459459 0.49300477] [0.42257552 0.59793323 0.84642289 0.85007949 0.7427663 0.62925278 0.55866455] [0.36915739 0.60651828 0.98298887 1. 0.75834658 0.64292528 0.57583466] [0.37249603 0.52750397 0.76550079 0.809062 0.74372019 0.60715421 0.46168521] [0.4608903 0.5144…	[[0.10243408 0.09634888 0.11257606 0.10547667 0.11460446 0.10243408 0.10547667] [0.09736308 0.13387424 0.21399594 0.32758621 0.16024341 0.12474645 0.10953347] [0.12880325 0.2474645 0.46450304 0.55882353 0.30628803 0.18965517 0.15314402] [0.17545639 0.35091278 0.71298174 1. 0.53651116 0.12271805 0.14604462] [0.11054767 0.19675456 0.48073022 0.57099391 0.28904665 0.1693712 0.15517241] [0.20081136 0…
80	[[0.38549032 0.40823855 0.38149401 0.46142023 0.40577928 0.42268675 0.33292346] [0.36950507 0.58653551 0.45803873 0.57700584 0.43006456 0.38057178 0.40516446] [0.49216108 0.6258838 0.90962189 0.87242545 0.4927759 0.46326468 0.40485706] [0.46234245 0.56009837 1. 0.97387027 0.60282816 0.41623117 0.47802029] [0.38702736 0.48232401 0.46849062 0.66062097 0.59053182 0.45342761 0.40454965] [0.37688288 0…	[[0.40563418 0.45972755 0.510779 0.49755323 0.41423092 0.41925671 0.42097606] [0.43565666 0.47771459 0.4267954 0.5488692 0.40285676 0.42441476 0.36767623] [0.4043116 0.45271789 0.50085967 0.69898162 0.54265309 0.47599524 0.34968919] [0.39174712 0.45946303 0.60640127 1. 0.70361063 0.38896971 0.34955694] [0.42983732 0.51527576 0.74170083 0.84089406 0.51117577 0.35683111 0.34360534] [0.42137283 0.51…	[[0.15036496 0.1459854 0.14452555 0.1459854 0.22335766 0.19708029 0.14160584] [0.21751825 0.14744526 0.29927007 0.27737226 0.24671533 0.22335766 0.2540146 ] [0.22189781 0.23357664 0.37956204 0.83649635 0.31824818 0.24233577 0.1459854 ] [0.17810219 0.23065693 0.68175182 0.80875912 0.41751825 0.16788321 0.27007299] [0.26715328 0.37664234 1. 0.64817518 0.22919708 0.24525547 0.14890511] [0.21021898 0…
81	[[0.38262358 0.42991654 0.37299379 0.44147229 0.3954633 0.41771881 0.41771881] [0.37085384 0.3952493 0.41429489 0.50374492 0.40166916 0.32998074 0.45153007] [0.45666595 0.50716884 0.54162208 0.57372138 0.51144875 0.43248449 0.37213781] [0.35159426 0.49411513 0.64498181 1. 0.8818746 0.40980098 0.43911834] [0.33789857 0.38583351 0.47956345 0.69890862 0.87545474 0.49668307 0.43847635] [0.35566018 0.…	[[0.34776316 0.33578947 0.3725 0.41592105 0.465 0.43526316 0.54078947] [0.35407895 0.3975 0.41934211 0.48815789 0.57842105 0.49131579 0.55026316] [0.35197368 0.36342105 0.44618421 0.67013158 0.63815789 0.49263158 0.40592105] [0.41657895 0.34894737 0.51131579 1. 0.77934211 0.47710526 0.39605263] [0.38368421 0.41644737 0.58776316 0.875 0.80947368 0.49565789 0.39986842] [0.48144737 0.37131579 0.6025…	[[0.18275862 0.20517241 0.16896552 0.22586207 0.35 0.23793103 0.19655172] [0.1637931 0.16206897 0.19827586 0.16896552 0.20862069 0.21724138 0.17413793] [0.17931034 0.18448276 0.24310345 0.44655172 0.35172414 0.28793103 0.20517241] [0.16206897 0.21896552 0.48275862 0.9137931 0.61551724 0.22413793 0.16724138] [0.28275862 0.23793103 0.53793103 1. 0.42241379 0.30689655 0.18965517] [0.16896552 0.18965…
82	[[0.40518639 0.29937486 0.38620051 0.34174577 0.28339893 0.30377402 0.28664043] [0.39013661 0.32877981 0.38272748 0.68765918 0.44964112 0.31002547 0.23987034] [0.31511924 0.36814077 0.45681871 0.66381107 0.6112526 0.39083121 0.23639731] [0.29520722 0.44917805 0.74554295 1. 0.53021533 0.43945358 0.28015744] [0.34220884 0.48321371 0.53716138 0.72447326 0.55452651 0.37994906 0.27506367] [0.35355406 …	[[0.27449664 0.2895302 0.31610738 0.39369128 0.35557047 0.27946309 0.29409396] [0.29677852 0.30053691 0.3809396 0.56577181 0.55006711 0.40872483 0.38550336] [0.35489933 0.4357047 0.55651007 0.87449664 0.83651007 0.70053691 0.67543624] [0.29100671 0.46013423 0.58510067 1. 0.97288591 0.99812081 0.92536913] [0.28751678 0.39879195 0.49758389 0.68416107 0.77583893 0.7966443 0.87087248] [0.23395973 0.2…	[[0.16962843 0.18901454 0.17932149 0.20678514 0.16801292 0.16478191 0.20840065] [0.16801292 0.180937 0.17447496 0.18416801 0.1631664 0.15993538 0.19063005] [0.15670436 0.18739903 0.29402262 0.38772213 0.36672052 0.21324717 0.17932149] [0.19386107 0.19709208 0.53150242 0.8546042 0.52827141 0.30694669 0.24555735] [0.15185784 0.16478191 0.41195477 1. 0.5815832 0.30210016 0.20355412] [0.24232633 0.21…
83	[[0.29683258 0.28529412 0.33461538 0.32986425 0.39728507 0.33190045 0.44208145] [0.31493213 0.32556561 0.37081448 0.40045249 0.42873303 0.35180995 0.33190045] [0.38800905 0.39570136 0.34411765 0.54004525 0.44819005 0.35520362 0.30837104] [0.4678733 0.51493213 0.60271493 1. 0.84977376 0.5438914 0.40429864] [0.38371041 0.35271493 0.45384615 0.64660633 0.7540724 0.43076923 0.34298643] [0.32556561 0.…	[[0.45052014 0.3807682 0.4703921 0.41064284 0.3945052 0.45732195 0.38583622] [0.43691651 0.46385703 0.55054681 0.56815151 0.49719925 0.41291011 0.33702321] [0.39037077 0.47145906 0.68071486 0.88436917 0.65164044 0.4502534 0.40957589] [0.40904241 0.45772206 0.73793011 1. 0.60256068 0.37503334 0.37916778] [0.42091224 0.43198186 0.73646306 0.73766338 0.57001867 0.32115231 0.38370232] [0.41891171 0.3…	[[0.26217228 0.24344569 0.25655431 0.26217228 0.19101124 0.17977528 0.24906367] [0.25655431 0.31835206 0.5917603 0.40074906 0.2247191 0.19101124 0.21161049] [0.33146067 0.83707865 0.97378277 0.52059925 0.19850187 0.30524345 0.24157303] [0.48127341 0.63670412 0.8670412 1. 0.55992509 0.29400749 0.26029963] [0.19662921 0.50374532 0.59550562 0.58801498 0.23595506 0.19101124 0.19662921] [0.22659176 0.…
84	[[0.44615728 0.42605004 0.40192136 0.42225201 0.31568365 0.39588919 0.31233244] [0.47654155 0.44548704 0.39991063 0.30942806 0.32685433 0.35411081 0.32394996] [0.40773012 0.44593387 0.45866845 0.58333333 0.38717605 0.36260054 0.29088472] [0.493521 0.41286863 0.56344951 1. 0.60455764 0.51094727 0.40571939] [0.52167113 0.46067918 0.59182306 0.72654155 0.8668454 0.47095621 0.40080429] [0.38025022 0.…	[[0.32116065 0.27544232 0.33432413 0.35130927 0.30318471 0.41259731 0.46935598] [0.26341118 0.33262562 0.36319887 0.35937721 0.33828733 0.40127389 0.58103326] [0.32271762 0.3084218 0.55003539 0.75286624 0.53559802 0.36022647 0.49879689] [0.30233546 0.4502477 0.80976645 1. 0.54607219 0.40863411 0.36602972] [0.27940552 0.42080679 0.82476999 0.93871196 0.56518047 0.37820241 0.23878273] [0.29709837 0…	[[0.18452381 0.19047619 0.27777778 0.2202381 0.20436508 0.21428571 0.3531746 ] [0.20634921 0.34126984 0.29960317 0.29563492 0.20238095 0.26587302 0.41269841] [0.23412698 0.33730159 0.42460317 0.48015873 0.51190476 0.19444444 0.45238095] [0.18452381 0.23412698 0.84325397 1. 0.51785714 0.27579365 0.24206349] [0.18253968 0.36706349 0.45436508 0.78968254 0.21428571 0.23809524 0.20238095] [0.22420635 …
85	[[0.33984204 0.3530057 0.36704695 0.37472576 0.41224221 0.28258008 0.38394032] [0.40609917 0.36616937 0.3532251 0.35519965 0.45348837 0.34795963 0.33589294] [0.30605529 0.39995612 0.48595875 0.67354103 0.47915753 0.35563844 0.39491005] [0.34861781 0.39622642 0.50153576 1. 0.99978061 0.55748135 0.4008337 ] [0.44646775 0.35849057 0.36419482 0.66432646 0.83874506 0.37143484 0.45480474] [0.38635366 0…	[[0.42853372 0.43368088 0.44951828 0.42127491 0.42233074 0.4463508 0.43328494] [0.35462584 0.35898113 0.48264485 0.44305134 0.51959879 0.49122344 0.40847301] [0.42021908 0.38326514 0.48858387 0.7798601 0.74950508 0.58981127 0.42417843] [0.41639171 0.41507193 0.56354758 1. 0.8524482 0.49597466 0.43130527] [0.42655405 0.38075756 0.70027715 0.86973736 0.69156658 0.59627821 0.46680744] [0.35251419 0.…	[[0.18404908 0.23517382 0.32106339 0.45603272 0.26584867 0.2801636 0.20449898] [0.31083845 0.25153374 0.22699387 0.22699387 0.4601227 0.21676892 0.21472393] [0.1799591 0.200409 0.2597137 0.74233129 0.47034765 0.24948875 0.29447853] [0.20654397 0.21881391 0.50920245 1. 0.55010225 0.38445808 0.24539877] [0.30674847 0.23312883 0.26584867 0.49079755 0.50511247 0.22903885 0.21472393] [0.19427403 0.216…
86	[[0.3623966 0.27811312 0.33623966 0.24703778 0.25039124 0.28482003 0.34965348] [0.31947239 0.31008272 0.3433937 0.36016097 0.3212609 0.40509725 0.28616141] [0.36127878 0.29733959 0.64095685 0.6639839 0.59065504 0.38139951 0.2309412 ] [0.31947239 0.39749609 0.72345182 1. 0.85781355 0.49116924 0.33333333] [0.277666 0.30225799 0.44712721 0.65548849 0.68343394 0.36575006 0.26089873] [0.27677174 0.335…	[[0.31610738 0.39369128 0.35557047 0.27946309 0.29409396 0.22281879 0.26 ] [0.3809396 0.56577181 0.55006711 0.40872483 0.38550336 0.37503356 0.25503356] [0.55651007 0.87449664 0.83651007 0.70053691 0.67543624 0.50872483 0.30845638] [0.58510067 1. 0.97288591 0.99812081 0.92536913 0.62751678 0.29275168] [0.49758389 0.68416107 0.77583893 0.7966443 0.87087248 0.58630872 0.31127517] [0.34228188 0.4677…	[[0.62253829 0.58533917 1. 0.79212254 0.72538293 0.59956236 0.68599562] [0.39059081 0.68708972 0.88840263 0.59846827 0.57549234 0.71115974 0.87308534] [0.47811816 0.56236324 0.70678337 0.66739606 0.60722101 0.62363239 0.67177243] [0.27899344 0.42669584 0.7166302 0.80306346 0.71225383 0.65098468 0.57768053] [0.26805252 0.47702407 0.45076586 0.51422319 0.67833698 0.3654267 0.25054705] [0.12253829 0…
87	[[0.35103785 0.35693936 0.4027269 0.51078551 0.42490842 0.37647538 0.37464387] [0.38054538 0.35470085 0.42043142 0.34757835 0.43752544 0.44993895 0.4015059 ] [0.36467236 0.38848189 0.36894587 0.51912902 0.57712658 0.52747253 0.4049654 ] [0.46621897 0.41208791 0.55291005 1. 0.8026048 0.57000407 0.46357346] [0.41880342 0.57855108 0.73646724 0.93630444 0.97435897 0.73199023 0.54538055] [0.51526252 0…	[[0.41151298 0.35574268 0.33683048 0.30618443 0.29431253 0.31515737 0.29113749] [0.4356709 0.40668139 0.43401436 0.43028713 0.38804528 0.36236886 0.32454445] [0.4460243 0.38583655 0.54307013 0.82523468 0.57205964 0.42214246 0.2850635 ] [0.33268912 0.43249586 0.80880729 1. 0.67462728 0.38266151 0.36209277] [0.42145224 0.44823302 0.84028161 0.80287134 0.53106019 0.44505798 0.37644948] [0.38652678 0…	[[0.24267782 0.21757322 0.24476987 0.23012552 0.20502092 0.19874477 0.27824268] [0.24058577 0.20711297 0.50209205 0.23430962 0.19665272 0.22594142 0.28870293] [0.27405858 0.23640167 0.4832636 0.4539749 0.23849372 0.22803347 0.19456067] [0.27196653 0.37447699 0.94560669 1. 0.5251046 0.25104603 0.19665272] [0.21966527 0.42259414 0.86401674 0.73221757 0.28870293 0.27196653 0.26359833] [0.23012552 0.…
88	[[0.40629012 0.39302525 0.3932392 0.4546427 0.40243902 0.37398374 0.33611468] [0.38960205 0.41548994 0.57338468 0.47133077 0.47282841 0.35558408 0.27428327] [0.38767651 0.55905006 0.89602054 0.69811724 0.64462987 0.43774069 0.31921267] [0.40115533 0.37569534 0.86606761 1. 0.51904151 0.48438169 0.37334189] [0.42319213 0.38040223 0.49080017 0.64270432 0.46320068 0.34531451 0.27021823] [0.47582371 0…	[[0.30361648 0.34482759 0.34917297 0.32155873 0.3378189 0.37174096 0.32155873] [0.29029997 0.3372582 0.48317914 0.49985983 0.38926269 0.2895991 0.32043734] [0.33880011 0.51149425 0.63036165 0.7933838 0.60442949 0.39164564 0.34272498] [0.33599664 0.5379871 0.88155313 1. 0.83010934 0.51597981 0.37188113] [0.31118587 0.45220073 0.77740398 0.94603308 0.62783852 0.47560976 0.40285955] [0.29590692 0.41…	[[0.20849421 0.22972973 0.18339768 0.21814672 0.25675676 0.19111969 0.19111969] [0.18146718 0.28185328 0.20849421 0.18532819 0.23745174 0.1969112 0.21235521] [0.25868726 0.1969112 0.22200772 0.47297297 0.24710425 0.23359073 0.2027027 ] [0.1988417 0.24710425 0.6003861 0.91119691 0.74517375 0.30694981 0.18146718] [0.25289575 0.22586873 0.57528958 1. 0.55212355 0.25675676 0.1988417 ] [0.19111969 0.1…
89	[[0.30291005 0.33446712 0.37906274 0.28817082 0.34297052 0.36942555 0.40287226] [0.34108088 0.38359788 0.52985639 0.48223734 0.46712018 0.40287226 0.33749055] [0.78174603 0.72108844 0.80442177 0.85336357 0.61696901 0.37528345 0.39550265] [0.75604686 1. 0.79554044 0.91288738 0.60430839 0.4542706 0.38340892] [0.4026833 0.53533636 0.46919879 0.49092971 0.55857899 0.46447468 0.3393802 ] [0.37093726 0…	[[0.36743439 0.29807177 0.50267809 0.50066952 0.46813069 0.46612212 0.41805035] [0.43023567 0.45795394 0.61422067 0.71357793 0.60377611 0.43465453 0.44483128] [0.38818961 0.51312266 0.82980718 0.96732726 0.59011784 0.42702196 0.42862882] [0.39903589 0.55972148 0.92635244 1. 0.65425817 0.48607392 0.37038029] [0.35243706 0.48620782 0.7269684 0.82391537 0.58422603 0.37399572 0.39475094] [0.35524906 …	[[0.25910931 0.2611336 0.27530364 0.21659919 0.31781377 0.29352227 0.20647773] [0.21052632 0.26720648 0.31781377 0.25506073 0.1902834 0.24696356 0.19838057] [0.31578947 0.19838057 0.32186235 0.51821862 0.36639676 0.22267206 0.3340081 ] [0.19230769 0.26923077 0.92307692 0.94331984 0.55668016 0.22267206 0.21659919] [0.2145749 0.23279352 1. 0.8582996 0.61133603 0.24291498 0.30364372] [0.21255061 0.2…
90	[[0.38985849 0.34245283 0.43419811 0.41061321 0.36933962 0.32311321 0.35919811] [0.33561321 0.44787736 0.40070755 0.44103774 0.42193396 0.46438679 0.32759434] [0.37995283 0.36721698 0.56320755 0.73231132 0.57169811 0.49127358 0.35188679] [0.38089623 0.37429245 0.46721698 1. 0.91509434 0.51509434 0.33679245] [0.36768868 0.38042453 0.32665094 0.6240566 0.65330189 0.53632075 0.3495283 ] [0.30683962 …	[[0.43395002 0.45829276 0.43054203 0.4870172 0.50275884 0.57286595 0.37358001] [0.45066537 0.52109705 0.44952937 0.58617332 0.5853619 0.59412528 0.57513794] [0.52856216 0.48231094 0.61246349 0.77831873 0.70318079 0.61051607 0.56815969] [0.49561831 0.67510549 0.80590717 1. 0.66715352 0.48247322 0.48360922] [0.53278156 0.53700097 0.7364492 0.87098345 0.62966569 0.5756248 0.42210321] [0.49935086 0.4…	[[0.10463968 0.09772952 0.10365252 0.13030602 0.19842053 0.11944719 0.10266535] [0.14116486 0.12833169 0.18065153 0.22112537 0.40078973 0.17966436 0.2230997 ] [0.16386969 0.18065153 0.24383021 0.55281343 0.970385 0.47581441 0.21816387] [0.18361303 0.13326752 0.35932873 1. 0.94373149 0.3988154 0.13129319] [0.08785785 0.1905232 0.3810464 0.63968411 0.67127345 0.14511352 0.26653504] [0.10562685 0.15…
91	[[0.33012203 0.47912653 0.42549775 0.50642261 0.58477842 0.50064226 0.60725755] [0.3192036 0.38214515 0.39177906 0.61400128 0.5908799 0.49807322 0.49293513] [0.32594733 0.42935132 0.56968529 0.54399486 0.65799615 0.5401413 0.57739242] [0.38631985 0.37026333 0.64097624 1. 0.83750803 0.64033398 0.62556198] [0.40366089 0.38278741 0.52825947 0.67822736 0.92292871 0.57482338 0.46949261] [0.38856776 0.…	[[0.34276206 0.40196894 0.38214088 0.42872989 0.36383805 0.39517471 0.39545202] [0.37631725 0.45091514 0.49306711 0.47434831 0.41611204 0.41042707 0.44356628] [0.37590128 0.50055463 0.74292845 0.92165835 0.61980033 0.39254021 0.4057127 ] [0.36161952 0.5436772 0.86189684 1. 0.58735441 0.45590682 0.31433722] [0.35593455 0.57043816 0.92387687 0.97420965 0.62382141 0.43718802 0.34900166] [0.38657793 …	[[0.22197309 0.24439462 0.2735426 0.32735426 0.22197309 0.21973094 0.2309417 ] [0.26008969 0.29596413 0.33183857 0.30044843 0.41479821 0.30493274 0.21973094] [0.33856502 0.56950673 0.59641256 0.84304933 0.57174888 0.38565022 0.23991031] [0.46412556 0.3161435 0.98654709 1. 0.58520179 0.5 0.35426009] [0.24887892 0.38116592 0.34529148 0.57174888 0.41704036 0.24439462 0.21524664] [0.2264574 0.3116591…
92	[[0.43584825 0.38086104 0.40750213 0.39215686 0.40068201 0.38107417 0.56436488] [0.32992327 0.4658994 0.37723785 0.43009378 0.42860188 0.33695652 0.45012788] [0.27600171 0.44693095 0.69032396 0.95076726 0.59526854 0.40750213 0.46398124] [0.39641944 0.44842285 0.69863598 1. 0.80605286 0.48657289 0.49658994] [0.4398977 0.40302643 0.35699062 0.52621483 0.4799659 0.40387894 0.43435635] [0.37958227 0.…	[[0.36016352 0.39582746 0.50535664 0.47927826 0.43177333 0.37468283 0.43008176] [0.38003947 0.47025655 0.6598534 0.76529462 0.53495912 0.32985622 0.33168875] [0.36213702 0.53862419 0.80109952 0.92472512 0.61474485 0.42528898 0.42289259] [0.43882154 0.52452777 0.88018043 1. 0.64124612 0.39780096 0.34197914] [0.41669016 0.45193121 0.60290386 0.70312941 0.45334085 0.38751057 0.38314068] [0.37482379 …	[[0.06863244 0.06100661 0.05338078 0.05134723 0.05185562 0.06609049 0.07930859] [0.04880529 0.05185562 0.05236401 0.05490595 0.06964921 0.05795628 0.06812405] [0.08083376 0.07269954 0.06609049 0.08845958 0.14641586 0.05998983 0.0701576 ] [0.26436197 0.24860193 0.20640569 0.24961871 0.16420946 0.05338078 0.05287239] [1. 0.51550585 0.22165735 0.31215048 0.175394 0.06253177 0.06253177] [0.38688358 0…
93	[[0.42035691 0.26063009 0.26944261 0.2864067 0.31174267 0.33179114 0.28420357] [0.38753029 0.30403173 0.35272086 0.36571932 0.40890064 0.41286627 0.37893809] [0.40735845 0.42740692 0.4545054 0.8061247 0.56906808 0.41242564 0.35558493] [0.33575677 0.4699273 0.73914959 0.98017184 1. 0.46926636 0.32628332] [0.35228024 0.38797092 0.46596167 0.66512448 0.69949328 0.46706323 0.30116766] [0.27671293 0.3…	[[0.41647091 0.34779605 0.34019621 0.34199254 0.42130717 0.2470637 0.33950532] [0.33287274 0.36534476 0.35000691 0.47478237 0.35166505 0.38026807 0.3768136 ] [0.40956197 0.39228962 0.40997651 0.61613928 0.45474644 0.35429045 0.33757082] [0.35843582 0.38897333 0.55285339 0.99184745 0.61696836 0.40030399 0.37045737] [0.33577449 0.45944452 0.61199392 1. 0.65206577 0.4360923 0.42614343] [0.39284234 0…	[[0.26894866 0.25672372 0.2396088 0.26161369 0.32273839 0.23471883 0.29828851] [0.2396088 0.23716381 0.23716381 0.33496333 0.23716381 0.24205379 0.28606357] [0.29584352 0.31784841 0.56234719 0.50855746 0.62347188 0.36674817 0.21515892] [0.25427873 0.44498778 0.59413203 1. 0.75550122 0.30806846 0.27139364] [0.27383863 0.37897311 0.70171149 0.6405868 0.33496333 0.26405868 0.29828851] [0.24449878 0.…
94	[[0.33717748 0.37685692 0.4241595 0.4994136 0.44566067 0.41204066 0.41868647] [0.46071149 0.47341673 0.51524629 0.46735731 0.37763878 0.40774042 0.28401095] [0.48338546 0.60711493 0.78459734 0.80160281 0.42240031 0.2769742 0.24296325] [0.43608288 0.55238468 0.82017201 1. 0.59968726 0.30863956 0.28909304] [0.4865129 0.54261142 0.82662236 0.86532447 0.66653636 0.29280688 0.34675528] [0.57310399 0.5…	[[0.37157757 0.47109952 0.34014197 0.30291178 0.25438215 0.34231494 0.3056642 ] [0.33767927 0.36274084 0.36621759 0.46849196 0.36650732 0.35042735 0.35868463] [0.35448356 0.35289005 0.64493698 0.69984065 0.55396205 0.4176445 0.37360568] [0.36216138 0.45342605 0.66985369 1. 0.56236419 0.38171809 0.33014631] [0.31247284 0.39663914 0.80124584 0.97870491 0.61321165 0.40533102 0.38751268] [0.35202086 …	[[0.17540687 0.17902351 0.25678119 0.22423146 0.23327306 0.23508137 0.22423146] [0.22603978 0.19168174 0.20433996 0.28571429 0.53526221 0.21699819 0.17721519] [0.17902351 0.21157324 0.30379747 0.53164557 0.8716094 0.39421338 0.1880651 ] [0.19349005 0.22423146 0.55877034 0.73417722 0.51898734 0.27305606 0.2676311 ] [0.2079566 0.2477396 0.44484629 1. 0.33273056 0.20614828 0.4159132 ] [0.21518987 0.…
95	[[0.24914676 0.33629124 0.21228669 0.19954494 0.2698521 0.33424346 0.28168373] [0.30671217 0.30216155 0.30147895 0.31604096 0.3301479 0.36154721 0.24732651] [0.32241183 0.38156997 0.72309443 0.51217292 0.429124 0.34516496 0.39180887] [0.28077361 0.58703072 0.85051195 1. 0.99613197 0.81251422 0.58339022] [0.3039818 0.42502844 0.48714448 0.66825939 0.90648464 0.87531286 0.70102389] [0.31194539 0.34…	[[0.32968127 0.51622083 0.6955037 0.57626636 0.49601594 0.42487194 0.38261241] [0.29211725 0.39499146 0.52034718 0.58708025 0.52646557 0.3779169 0.40722823] [0.28272624 0.29040979 0.56075697 0.87962436 0.79368241 0.53002277 0.38062038] [0.29368241 0.33551508 0.54254411 1. 0.77390438 0.42572567 0.3756403 ] [0.31616392 0.29069437 0.58480364 0.93227092 0.60515083 0.47694935 0.37492886] [0.30179283 0…	[[0.2162963 0.24740741 0.14222222 0.1762963 0.14666667 0.15703704 0.1837037 ] [0.14962963 0.16740741 0.19851852 0.22666667 0.14814815 0.15703704 0.16 ] [0.1762963 0.17037037 0.16444444 0.32592593 0.23407407 0.13925926 0.16592593] [0.24 0.29777778 0.56444444 0.50518519 0.39259259 0.17185185 0.17777778] [0.13037037 0.21481481 0.76444444 1. 0.33925926 0.19851852 0.15555556] [0.16740741 0.22222222 0.…
96	[[0.34884732 0.24684645 0.25837321 0.29012614 0.36689865 0.48716833 0.39582427] [0.38060026 0.38842975 0.42975207 0.45324054 0.45041322 0.49108308 0.53632014] [0.35667682 0.59721618 1. 0.76859504 0.61352762 0.59982601 0.4338843 ] [0.33471074 0.45128317 0.89473684 0.99826011 0.74140931 0.57394519 0.62048717] [0.38951718 0.4554154 0.54023488 0.56241844 0.36798608 0.45498043 0.7016094 ] [0.33340583 …	[[0.25828689 0.34042241 0.26312702 0.25535348 0.34687592 0.28894104 0.33675565] [0.28527427 0.3036081 0.36755647 0.37694339 0.37180991 0.41581109 0.36227633] [0.32047521 0.36168965 0.48987973 0.64681725 0.54121443 0.55676151 0.38662364] [0.31343502 0.40422411 0.63743033 1. 0.67541801 0.43707832 0.34467586] [0.31328835 0.44587856 0.81548841 0.93297155 0.57465532 0.38970373 0.28454092] [0.39278381 …	[[0.44848485 0.68484848 0.78181818 0.82121212 0.46666667 0.33030303 0.38484848] [0.34848485 0.45454545 0.7969697 0.62424242 0.27575758 0.41515152 0.37272727] [0.36060606 0.54848485 0.48484848 0.85757576 0.45151515 0.41212121 0.37575758] [0.46363636 0.63939394 1. 0.9030303 0.94848485 0.52121212 0.41818182] [0.39393939 0.47272727 0.86060606 0.78484848 0.95151515 0.45151515 0.37272727] [0.41212121 0…
97	[[0.36277675 0.39737085 0.31780443 0.50023063 0.29889299 0.337869 0.54612546] [0.28528598 0.35032288 0.43911439 0.55419742 0.45848708 0.44165129 0.50530443] [0.31872694 0.26752768 0.56734317 0.75691882 0.74008303 0.47509225 0.45041513] [0.36854244 0.44995387 0.56319188 1. 0.79197417 0.52490775 0.41143911] [0.3724631 0.35262915 0.36392989 0.57887454 0.6849631 0.49423432 0.37984317] [0.40498155 0.3…	[[0.34729164 0.51046873 0.52600297 0.4796704 0.41510199 0.42415237 0.38795083] [0.32149129 0.39402945 0.50303931 0.66999865 0.75185736 0.51600702 0.33702553] [0.39821694 0.46913413 0.51708767 0.93691747 0.85870593 0.55355937 0.41739835] [0.46373092 0.42037012 0.59030123 1. 0.89774416 0.56342024 0.40942861] [0.41388626 0.43874105 0.6373092 0.80372822 0.72240983 0.43725517 0.43698501] [0.41037417 0…	[[0.6084408 0.68347011 0.49941383 0.44900352 0.22743259 0.1957796 0.18288394] [0.73974209 0.90621336 0.59320047 0.2954279 0.25439625 0.25556858 0.1957796 ] [1. 0.61664713 0.60375147 0.52520516 0.39273154 0.32356389 0.22391559] [0.64243845 0.49237984 0.41852286 0.56271981 0.50762016 0.32356389 0.12426729] [0.77491208 0.52872216 0.6869871 0.52637749 0.57796014 0.34114889 0.29425557] [0.66471278 0.8…
98	[[0.32317636 0.23314866 0.24145891 0.29385965 0.38434903 0.39658356 0.38758079] [0.33679594 0.35295476 0.44413666 0.49445983 0.31902124 0.34903047 0.45683287] [0.23430286 0.41643583 0.72068329 0.92289935 0.53162512 0.4787627 0.39496768] [0.29616805 0.31902124 0.62880886 1. 0.8566482 0.32963989 0.39058172] [0.21352724 0.38619575 0.44990766 0.60018467 0.56232687 0.4111265 0.45544783] [0.32987073 0.…	[[0.36312233 0.40615088 0.41525307 0.65494415 0.56971452 0.4053234 0.39346297] [0.3570542 0.37070749 0.5981244 0.76913529 0.56323266 0.45331678 0.47427941] [0.34188388 0.41152944 0.5935733 0.80057923 0.69742105 0.43125086 0.47483106] [0.41318439 0.38780858 0.61274307 1. 0.6246035 0.38449869 0.47152117] [0.39084264 0.40490967 0.5430975 0.7990622 0.55923321 0.43249207 0.39332506] [0.46283271 0.5040…	[[0.23558897 0.29072682 0.27067669 0.37092732 0.38345865 0.23558897 0.48621554] [0.34586466 0.30325815 0.25814536 0.28070175 0.3433584 0.24561404 0.24310777] [0.34837093 0.31578947 0.39348371 0.52130326 0.36842105 0.27568922 0.34586466] [0.29323308 0.32330827 0.6566416 0.67418546 1. 0.40601504 0.27067669] [0.29323308 0.27568922 0.68170426 0.54385965 0.62155388 0.36591479 0.2481203 ] [0.30576441 0…
99	[[0.2171127 0.34658877 0.34263098 0.39012439 0.43837165 0.38503581 0.34263098] [0.37825104 0.38371655 0.53712778 0.49019977 0.35356201 0.34187712 0.45401432] [0.48963438 0.51507727 0.88390501 0.87033547 0.60742556 0.35638899 0.43234075] [0.66000754 0.76931775 0.84564644 0.93384847 0.59253675 0.4359216 0.57783641] [0.69185827 1. 0.73143611 0.43215228 0.49019977 0.44025631 0.45947983] [0.42593291 0…	[[0.30894069 0.26541753 0.38093833 0.5208026 0.33623488 0.32723517 0.3216288 ] [0.33107111 0.35187371 0.54027737 0.81321924 0.6538802 0.39259369 0.25936855] [0.41885512 0.3546769 0.49719681 0.97521393 0.6538802 0.35290646 0.34523458] [0.36957805 0.37193862 0.63322514 1. 0.60224255 0.342874 0.31498967] [0.39716731 0.35777515 0.46783712 0.54971968 0.4547064 0.36500443 0.3551195 ] [0.41354382 0.3623…	[[0.09423187 0.06225014 0.0765277 0.07881211 0.07424329 0.08166762 0.06110794] [0.10622501 0.11364934 0.13249572 0.14677327 0.13763564 0.08223872 0.06053684] [0.06396345 0.11022273 0.27869789 0.45973729 0.3843518 0.16561965 0.06796117] [0.06510565 0.13877784 0.45631068 1. 0.57452884 0.1798972 0.06167904] [0.06510565 0.12050257 0.19074814 0.59965734 0.38206739 0.11593375 0.1027984 ] [0.08280982 0.…
100	[[0.41089693 0.33379229 0.41758458 0.42073171 0.46282455 0.44177813 0.40833989] [0.45023603 0.43273013 0.52261998 0.64594807 0.69335169 0.57120378 0.35719906] [0.44492526 0.54956727 0.74881983 0.78245476 0.75688434 0.77871755 0.53343824] [0.38571991 0.56431943 0.91640441 1. 0.8333989 0.66188041 0.56549961] [0.3815893 0.43351692 0.68351692 0.99272227 0.83477577 0.7631786 0.53992919] [0.29071597 0.…	[[0.3909698 0.38211382 0.38269454 0.39779326 0.3597561 0.42160279 0.39067944] [0.39126016 0.36062718 0.41768293 0.45020325 0.44178281 0.40127758 0.39866434] [0.3829849 0.41724739 0.42653891 0.65461672 0.49811266 0.43249129 0.35452962] [0.41492451 0.40243902 0.55778165 1. 0.64474448 0.44323461 0.34494774] [0.38254936 0.39155052 0.63559814 0.88995354 0.57215447 0.41448897 0.42116725] [0.39735772 0.…	[[0.05922551 0.06833713 0.08029613 0.12528474 0.0808656 0.08314351 0.08029613] [0.08200456 0.07061503 0.0905467 0.12471526 0.17255125 0.06776765 0.06378132] [0.06492027 0.19589977 0.20045558 0.51480638 0.2904328 0.13382688 0.07346241] [0.06207289 0.20216401 0.58712984 1. 0.59908884 0.07574032 0.10990888] [0.07517084 0.25113895 0.56947608 0.58371298 0.32801822 0.10022779 0.05694761] [0.13439636 0.…
101	[[0.32117458 0.35856848 0.32278045 0.33746272 0.36751549 0.4163799 0.40903877] [0.42624455 0.33172746 0.37325075 0.36384492 0.46960312 0.35719202 0.37348016] [0.39137417 0.37967424 0.60243175 0.63546685 0.45629732 0.52259693 0.47212663] [0.36017435 0.43404451 0.67997247 1. 0.69350769 0.44826795 0.50470291] [0.43771507 0.4514797 0.45010323 0.78756596 0.61160817 0.36223905 0.38495068] [0.41293875 0…	[[0.38864775 0.47946578 0.39599332 0.40918197 0.41285476 0.3706177 0.31869783] [0.35158598 0.29549249 0.37178631 0.53539232 0.44991653 0.41385643 0.43772955] [0.32587646 0.41686144 0.45358932 0.83355593 0.71669449 0.52287145 0.44340568] [0.37896494 0.49048414 0.57863105 1. 0.76661102 0.67445743 0.67095159] [0.47929883 0.49749583 0.64106845 0.91803005 0.94390651 0.66811352 0.82604341] [0.56110184 …	[[0.17391304 0.11180124 0.11490683 0.14906832 0.15010352 0.126294 0.1252588 ] [0.14492754 0.13768116 0.17391304 0.1552795 0.23084886 0.24637681 0.10973085] [0.14699793 0.11387164 0.26915114 0.88095238 0.60248447 0.22877847 0.16356108] [0.10973085 0.15010352 0.4389234 1. 0.6573499 0.30227743 0.11904762] [0.12836439 0.17805383 0.27639752 0.40165631 0.48757764 0.19979296 0.09834369] [0.14078675 0.12…
102	[[0.54849885 0.47430716 0.51876443 0.58054273 0.55860277 0.51905312 0.52800231] [0.52684758 0.37788684 0.53579677 0.50635104 0.50923788 0.44774827 0.29445727] [0.46506928 0.49566975 0.5669746 0.66454965 0.53002309 0.41859122 0.36836028] [0.44832564 0.49076212 0.87817552 1. 0.77742494 0.44659353 0.45178984] [0.40531178 0.54416859 0.67321016 0.90704388 0.72084296 0.54532333 0.477194 ] [0.45612009 0…	[[0.49582548 0.53972529 0.56046324 0.51817937 0.45232965 0.50888769 0.38809588] [0.39550229 0.58402909 0.66509561 0.77794236 0.6229464 0.50525182 0.4018314 ] [0.45246431 0.55736601 0.70737948 0.95865877 0.70347428 0.45232965 0.43845947] [0.49905737 0.5106383 0.79302451 1. 0.58739564 0.53326151 0.33490439] [0.51144627 0.46485322 0.548209 0.55453811 0.51373552 0.46579585 0.38365203] [0.54699704 0.4…	[[0.06459627 0.08509317 0.09565217 0.09192547 0.11055901 0.12608696 0.1515528 ] [0.06459627 0.08695652 0.11428571 0.16708075 0.2378882 0.25341615 0.12670807] [0.08074534 0.18944099 0.21801242 0.3863354 0.65403727 0.58944099 0.29751553] [0.09937888 0.14596273 0.48509317 1. 0.97267081 0.94720497 0.65341615] [0.09130435 0.11863354 0.41987578 0.66149068 0.61552795 0.48757764 0.2484472 ] [0.08074534 0…
103	[[0.33091993 0.41077513 0.42035775 0.38756388 0.43803237 0.39054514 0.87606474] [0.42717206 0.41929302 0.44995741 0.45144804 0.41844123 0.46103066 0.92504259] [0.37947189 0.58858603 0.9850937 0.72529813 0.55706985 0.33816014 0.51575809] [0.40736797 0.51639693 0.9774276 1. 0.57623509 0.41567291 0.38798978] [0.33006814 0.37691652 0.47125213 0.57240204 0.41886712 0.41865417 0.28258092] [0.33091993 0…	[[0.49919268 0.62580732 0.58947793 0.53458019 0.38522605 0.41859526 0.43527987] [0.56808396 0.70317546 0.67989774 0.6681916 0.55570506 0.40244887 0.34109257] [0.54359526 0.7580732 0.68083961 0.77381593 0.74730893 0.46541981 0.4017761 ] [0.44416039 0.62365447 0.62338536 1. 0.69227664 0.5040366 0.43568353] [0.4242465 0.47806781 0.56821851 0.651507 0.73035522 0.49623251 0.41361679] [0.36961787 0.415…	[[0.09251701 0.08163265 0.07959184 0.09863946 0.07142857 0.08163265 0.07414966] [0.07959184 0.06190476 0.16326531 0.24829932 0.20340136 0.12653061 0.07687075] [0.06734694 0.19863946 0.37414966 0.48911565 0.29659864 0.1047619 0.09795918] [0.0707483 0.16394558 0.45442177 1. 0.57755102 0.25034014 0.08639456] [0.07959184 0.15306122 0.3585034 0.65986395 0.47482993 0.12517007 0.06802721] [0.07482993 0.…
104	[[0.40756387 0.63608932 0.91249246 0.63508348 0.50191108 0.45986723 0.43532488] [0.50694025 0.5411386 0.68698451 0.42385838 0.45624623 0.39126936 0.32729833] [0.47314424 0.55059344 0.69342185 0.70629652 0.37919936 0.4097767 0.3916717 ] [0.47233957 0.6022933 0.80587407 1. 0.69985918 0.42969221 0.45342989] [0.41440354 0.56889962 0.68195534 0.77348622 0.76201971 0.4661034 0.38865419] [0.44337156 0.3…	[[0.41764066 0.45664583 0.40459364 0.44645284 0.47458549 0.39657516 0.37931503] [0.39997282 0.44033705 0.48396303 0.65928241 0.56360424 0.47648818 0.36096765] [0.35580321 0.52351182 0.6944822 0.80932319 0.54648002 0.41356347 0.33419407] [0.39358521 0.43734711 0.77656972 1. 0.67858114 0.44726828 0.43653167] [0.34574613 0.60750204 0.71147051 0.87170427 0.68850231 0.43027997 0.40676814] [0.50774667 …	[[0.07192575 0.08430008 0.09435422 0.0812065 0.0812065 0.08971384 0.08507347] [0.09822119 0.10750193 0.09822119 0.17556071 0.10131477 0.08352668 0.11523589] [0.11059551 0.07424594 0.20726991 0.39443155 0.24671307 0.12683681 0.12451663] [0.15622583 0.16705336 0.77030162 1. 0.50657386 0.16473318 0.09822119] [0.09126063 0.18174787 0.53905646 0.81361176 0.31399845 0.09435422 0.08894045] [0.07888631 0…
105	[[0.18531278 0.23590209 0.23336355 0.40344515 0.8199456 0.67307344 0.44315503] [0.18223028 0.15702629 0.21251133 0.49573889 0.87488667 1. 0.67851315] [0.19564823 0.21976428 0.30607434 0.50843155 0.67561197 0.71858568 0.53218495] [0.21015413 0.2038078 0.46219402 0.82955576 0.65693563 0.48848595 0.47361741] [0.18912058 0.21722575 0.35267452 0.66201269 0.68721668 0.356301 0.32293744] [0.18495014 0.1…	[[0.31231498 0.3339254 0.36278863 0.38425104 0.38780343 0.36737715 0.31083481] [0.31601539 0.30935465 0.34931912 0.42554766 0.50547661 0.366045 0.43398461] [0.33584962 0.38869153 0.41237419 0.79958555 0.82756069 0.55846655 0.38809947] [0.36293665 0.36767318 0.39964476 1. 0.9714328 0.53611604 0.31275903] [0.42747188 0.3133511 0.47483718 0.85005921 0.78907638 0.49422735 0.39698046] [0.31631143 0.39…	[[0.08359133 0.07430341 0.11919505 0.11377709 0.13854489 0.09287926 0.10603715] [0.10371517 0.09365325 0.1369969 0.19040248 0.1122291 0.12229102 0.17414861] [0.08513932 0.13931889 0.23606811 0.37229102 0.25309598 0.26160991 0.35216718] [0.11455108 0.13467492 0.57120743 1. 0.58513932 0.22678019 0.28947368] [0.07352941 0.09210526 0.30882353 0.44349845 0.33281734 0.25 0.11609907] [0.10139319 0.13235…
106	[[0.54331224 0.49618154 0.4431595 0.5186559 0.38926467 0.33820642 0.30416758] [0.26772856 0.39799258 0.29434868 0.51429195 0.36679031 0.37922758 0.41283002] [0.41195723 0.46017892 0.69365045 0.53043858 0.45603317 0.50272747 0.42657648] [0.45996072 0.66201178 0.97774384 1. 0.58586079 0.54483962 0.4241763 ] [0.37922758 0.60266201 0.88828278 0.97687105 0.566223 0.36242636 0.37246345] [0.48308968 0.5…	[[0.3902333 0.33966092 0.36704825 0.39313143 0.36415012 0.33937111 0.36270106] [0.30140559 0.37226489 0.46283147 0.56861324 0.53412549 0.365889 0.3325605 ] [0.34197942 0.37806115 0.58223446 0.82176496 0.59759455 0.42225764 0.39008839] [0.37400377 0.39762353 0.76090422 1. 0.59585567 0.37878568 0.3058977 ] [0.33299522 0.43442979 0.80640487 0.96377337 0.65323866 0.39066802 0.37617737] [0.38008984 0.…	[[0.08339709 0.08569243 0.13848508 0.14766641 0.09716909 0.07957154 0.0979342 ] [0.10252487 0.18974751 0.23488906 0.40321347 0.24177506 0.10252487 0.08110176] [0.0910482 0.37643458 0.72379495 0.65493497 0.25554705 0.12241775 0.09257842] [0.12318286 0.22188217 0.84162204 1. 0.52486611 0.17674063 0.07421576] [0.12624331 0.15302219 0.28921194 0.25019128 0.25554705 0.15990819 0.09563887] [0.08339709 …
107	[[0.3473025 0.39041426 0.4349711 0.43737958 0.5599711 0.36753372 0.37235067] [0.32779383 0.2993738 0.4128131 0.40534682 0.44773603 0.50096339 0.36970135] [0.25650289 0.32996146 0.46266859 0.59874759 0.375 0.37235067 0.29600193] [0.30033719 0.35380539 0.61416185 1. 0.81045279 0.56189788 0.2776975 ] [0.29238921 0.28010597 0.48795761 0.70977842 0.82827553 0.5867052 0.3422447 ] [0.3311657 0.31045279 …	[[0.38866397 0.32475419 0.40370156 0.41136495 0.38750723 0.35323887 0.39213418] [0.32764604 0.46775593 0.60699826 0.57605552 0.42408907 0.36639676 0.4346443 ] [0.32750145 0.51576056 0.96717756 0.93580104 0.52154425 0.40644881 0.36625217] [0.37377097 0.53296703 0.93609023 1. 0.54540197 0.35005784 0.34080393] [0.33863505 0.44982649 0.70618855 0.77573742 0.52284558 0.38692886 0.37174667] [0.35193754…	[[0.07565012 0.0748621 0.08195429 0.08983452 0.10874704 0.10323089 0.08904649] [0.10559496 0.16233255 0.10559496 0.13711584 0.17651694 0.10165485 0.07959023] [0.11899133 0.12765957 0.27186761 0.535855 0.43735225 0.19621749 0.09535067] [0.09613869 0.27738377 0.67927502 1. 0.57998424 0.26004728 0.13396375] [0.09456265 0.16863672 0.28132388 0.3821907 0.31599685 0.13475177 0.10795902] [0.12293144 0.0…
108	[[0.38060008 0.3027127 0.33806001 0.33394986 0.23016852 0.37422935 0.34751336] [0.3621044 0.48664201 0.44821208 0.49958898 0.47410604 0.34463625 0.35450062] [0.35059597 0.47184546 0.72071517 0.78668311 0.65207563 0.4541718 0.48438142] [0.40937115 0.39580764 0.66029593 1. 0.80147965 0.58631319 0.5082203 ] [0.37094122 0.55343198 0.45787094 0.57747637 0.53411426 0.44451295 0.45848746] [0.41204275 0.…	[[0.45740223 0.41689944 0.32765363 0.44175978 0.38715084 0.41215084 0.44888268] [0.40167598 0.4301676 0.40656425 0.55572626 0.61396648 0.47192737 0.40041899] [0.48337989 0.38812849 0.44944134 0.85642458 0.76592179 0.45041899 0.35712291] [0.56620112 0.42611732 0.61829609 1. 0.96243017 0.48924581 0.33910615] [0.62541899 0.53002793 0.48826816 0.87122905 0.73812849 0.45921788 0.45209497] [0.61787709 …	[[0.06921413 0.11319394 0.15068493 0.10598414 0.13193944 0.12617159 0.10021629] [0.09156453 0.17015141 0.17231435 0.29920692 0.25739005 0.13842826 0.13121846] [0.08940159 0.15356885 0.45493872 0.70151406 0.55227109 0.39581831 0.26027397] [0.11319394 0.3554434 0.65248738 1. 0.60634463 0.40158616 0.29127614] [0.12328767 0.15068493 0.65104542 0.71521269 0.41312185 0.25739005 0.15284787] [0.0850757 0…
109	[[0.55151099 0.60576923 0.47504579 0.3367674 0.23374542 0.22161172 0.21909341] [0.62042125 0.57783883 0.46039377 0.3282967 0.33035714 0.30792125 0.22184066] [0.59432234 0.43543956 0.53411172 0.52266484 0.42445055 0.3385989 0.24358974] [0.55792125 0.50320513 0.59615385 1. 0.68131868 0.39354396 0.34913004] [0.59157509 0.47481685 0.5297619 0.62065018 0.83150183 0.35966117 0.32417582] [0.5 0.36401099…	[[0.45300207 0.53747412 0.46224983 0.38247067 0.37363699 0.39006211 0.42884748] [0.54741201 0.58233264 0.63381643 0.5910283 0.44692892 0.40138026 0.43823326] [0.49468599 0.57004831 0.77322291 0.86984127 0.5747412 0.38605935 0.42401656] [0.46970324 0.52091097 0.89882678 1. 0.61587302 0.48530021 0.42387854] [0.43837129 0.57405107 0.81987578 0.91249137 0.45465839 0.37832988 0.43809524] [0.47563837 0…	[[0.09646302 0.09565916 0.07636656 0.14067524 0.10771704 0.07636656 0.11093248] [0.08199357 0.19533762 0.14469453 0.16318328 0.14790997 0.13344051 0.10610932] [0.10369775 0.164791 0.35209003 0.53215434 0.38906752 0.29742765 0.0988746 ] [0.08601286 0.34807074 0.58601286 1. 0.89067524 0.27974277 0.11655949] [0.11093248 0.10450161 0.17684887 0.39630225 0.43006431 0.26607717 0.0988746 ] [0.10048232 0…
110	[[0.46875695 0.46253058 0.42339337 0.42784078 0.45385813 0.49655326 0.42806315] [0.58194352 0.42828552 0.48988214 0.5361352 0.43806982 0.42072493 0.38870358] [0.65532577 0.52724038 0.80053369 0.75583722 0.47498332 0.40538137 0.31287525] [0.5670447 0.59773182 0.89192795 1. 0.6957972 0.43740271 0.43895931] [0.35801646 0.41961308 0.50655993 0.70291305 0.61463198 0.36513231 0.29019346] [0.36112964 0.…	[[0.25363394 0.29471967 0.3562741 0.33832691 0.3432216 0.36888164 0.4331059 ] [0.28819341 0.37659448 0.4058143 0.48813408 0.34692969 0.37303471 0.31904479] [0.30391575 0.38490062 0.56437259 0.65588846 0.49569861 0.37525957 0.28433699] [0.34144171 0.43251261 0.84707802 1. 0.69919905 0.34885791 0.30450905] [0.34455651 0.55829131 0.9015129 0.87199644 0.54064076 0.34084841 0.27959063] [0.38712548 0.4…	[[0.07268371 0.10383387 0.12060703 0.08466454 0.08626198 0.08466454 0.08386581] [0.10303514 0.08626198 0.11182109 0.09105431 0.14217252 0.10223642 0.0798722 ] [0.09185304 0.09504792 0.21645367 0.42492013 0.28035144 0.21086262 0.12060703] [0.13578275 0.25638978 0.68769968 1. 0.52236422 0.28194888 0.10063898] [0.13258786 0.56230032 0.88658147 0.735623 0.37779553 0.54392971 0.32188498] [0.16134185 0…
111	[[0.401373 0.25194508 0.30617849 0.27414188 0.35537757 0.38215103 0.39221968] [0.39908467 0.45194508 0.38512586 0.35102975 0.38375286 0.35491991 0.35629291] [0.43112128 0.49656751 0.52425629 0.62356979 0.56270023 0.4778032 0.46613272] [0.44919908 0.67414188 0.98604119 1. 0.70617849 0.63638444 0.47620137] [0.39221968 0.64439359 0.90183066 0.76544622 0.84530892 0.54759725 0.58375286] [0.32860412 0.…	[[0.32660603 0.35289937 0.37194429 0.38914156 0.35645253 0.3411029 0.33726549] [0.44855031 0.38146674 0.39596362 0.44769756 0.45366686 0.34863559 0.32603752] [0.39937464 0.40051165 0.52671973 0.70949403 0.59394542 0.37876634 0.36597499] [0.45849915 0.57774304 0.71134167 1. 0.84138715 0.41458215 0.36725412] [0.42666288 0.47782831 0.77529847 0.99218306 0.91742467 0.50341103 0.37393405] [0.45906765 …	[[0.29026846 0.42869128 0.2466443 0.11409396 0.12583893 0.12416107 0.09228188] [0.27852349 0.33808725 0.29194631 0.19798658 0.22567114 0.13255034 0.09060403] [0.15604027 0.2147651 0.17030201 0.59479866 0.64848993 0.18708054 0.14597315] [0.16191275 0.09479866 0.29194631 1. 0.61577181 0.21560403 0.15939597] [0.0864094 0.09815436 0.29278523 0.42701342 0.38674497 0.19211409 0.08808725] [0.10822148 0.…
112	[[0.26835329 0.2175288 0.19064829 0.24847527 0.25321888 0.26609442 0.22882313] [0.23763271 0.23063022 0.36164445 0.24757172 0.29161961 0.25480009 0.23537384] [0.26315789 0.40275582 0.6238988 0.40930653 0.28597244 0.29229727 0.27738875] [0.37451999 0.48362322 1. 0.94827197 0.45809803 0.32956856 0.27942173] [0.42557036 0.46284165 0.52202394 0.84571945 0.5547775 0.24463519 0.24350576] [0.37542354 0.…	[[0.52926308 0.51098581 0.50009722 0.58273381 0.45907058 0.45848726 0.58992806] [0.46840366 0.50068054 0.58273381 0.45479292 0.53820727 0.47384795 0.47715341] [0.43982112 0.50690259 0.55609566 0.74489598 0.78183939 0.58584484 0.53665176] [0.43632121 0.49484737 0.64534318 1. 0.82131052 0.56445654 0.55201244] [0.54306825 0.50029166 0.70484153 0.8057554 0.86894808 0.63562123 0.56951196] [0.46898697 …	[[0.0379257 0.0495356 0.04334365 0.05224458 0.04140867 0.05224458 0.04798762] [0.0371517 0.03869969 0.07817337 0.09365325 0.1126161 0.04527864 0.05417957] [0.05611455 0.08281734 0.13351393 0.47097523 0.40363777 0.15479876 0.05921053] [0.0379257 0.10835913 0.50425697 1. 0.96594427 0.3246904 0.06114551] [0.04876161 0.05804954 0.29798762 0.56695046 0.56501548 0.17956656 0.04489164] [0.03869969 0.056…
113	[[0.41486862 0.36445204 0.37449263 0.31894894 0.33903012 0.33881649 0.37278359] [0.35889767 0.34821619 0.37256996 0.40226447 0.48536637 0.41251869 0.33497116] [0.41016877 0.40610981 0.50245674 0.6690878 0.54817347 0.33774834 0.27259133] [0.4161504 0.42896817 0.48643452 1. 0.73274941 0.44499039 0.32642598] [0.2854091 0.45994446 0.5122837 0.64751122 0.61333048 0.57829524 0.42854091] [0.45439009 0.5…	[[0.43408788 0.41960719 0.4776964 0.47586551 0.48851531 0.42243675 0.45472703] [0.48435419 0.36118509 0.48568575 0.56591212 0.58355526 0.46854194 0.42276964] [0.38515313 0.42976032 0.56008655 0.87433422 0.91028628 0.51614514 0.50848868] [0.47802929 0.42376831 0.60768975 0.98834887 1. 0.53478695 0.46138482] [0.438249 0.42493342 0.5505992 0.87716378 0.80908788 0.51331558 0.44257656] [0.376498 0.408…	[[0.09038462 0.1125 0.09326923 0.09230769 0.10384615 0.14519231 0.16153846] [0.10480769 0.11634615 0.17884615 0.17692308 0.25 0.13653846 0.11153846] [0.10384615 0.14038462 0.225 0.66153846 0.80288462 0.23942308 0.10576923] [0.13269231 0.14615385 0.44423077 0.95480769 1. 0.36634615 0.13846154] [0.1125 0.34423077 0.725 0.66346154 0.26346154 0.14711538 0.13846154] [0.14807692 0.19519231 0.38269231 0…
114	[[0.30866873 0.42941176 0.374613 0.34086687 0.37585139 0.35448916 0.36160991] [0.29659443 0.34582043 0.39164087 0.36842105 0.3869969 0.374613 0.36068111] [0.39349845 0.43591331 0.60773994 0.61671827 0.48947368 0.42600619 0.42724458] [0.44024768 0.53591331 0.56160991 0.98544892 0.61702786 0.55139319 0.46873065] [0.36068111 0.48482972 0.69287926 1. 0.93993808 0.51888545 0.47120743] [0.44148607 0.45…	[[0.3284977 0.34453899 0.41009904 0.38959409 0.38917562 0.35597712 0.33686707] [0.34105175 0.36657832 0.48123867 0.5311759 0.49951179 0.43534663 0.39545264] [0.3868043 0.43618357 0.52364346 0.94253034 0.74557121 0.41818943 0.40563537] [0.33561166 0.47621705 0.69340215 1. 0.74264193 0.4145627 0.33686707] [0.36908913 0.46045474 0.69089134 0.98744595 0.75115079 0.4080067 0.32780025] [0.38094574 0.34…	[[0.11319394 0.3554434 0.65248738 1. 0.60634463 0.40158616 0.29127614] [0.12328767 0.15068493 0.65104542 0.71521269 0.41312185 0.25739005 0.15284787] [0.0850757 0.17159337 0.38067772 0.85796683 0.71953857 0.36049027 0.11968277] [0.12617159 0.21773612 0.46214852 0.92573901 0.69574621 0.38788753 0.11247296] [0.1146359 0.15428983 0.34895458 0.34534968 0.26243691 0.14708003 0.10021629] [0.06993511 0.…
115	[[0.55698752 0.46314942 0.51268627 0.47623842 0.45912203 0.4238824 0.33145389] [0.80487314 0.5072493 0.55074507 0.51469996 0.4212646 0.38884414 0.40515505] [0.60571889 0.59162304 0.72009666 0.8195731 0.65606122 0.46113572 0.33064841] [0.53161498 0.56604913 0.72331857 1. 0.88421265 0.57712445 0.46878776] [0.50926299 0.47865485 0.52174789 0.61337092 0.73419251 0.53685058 0.44321385] [0.46073298 0.4…	[[0.35711166 0.39423497 0.46629786 0.38666473 0.4390741 0.4042801 0.32872325] [0.31037997 0.40806522 0.41359732 0.57621197 0.52889795 0.52525841 0.43092153] [0.3164944 0.45698064 0.68073955 0.72295822 0.60867666 0.45261319 0.43587131] [0.4248071 0.61304411 0.90115009 1. 0.65861115 0.45785413 0.4367448 ] [0.36890377 0.61930412 0.96869996 0.76139176 0.53268307 0.46527879 0.34080652] [0.40704615 0.5…	[[0.11829945 0.10720887 0.10166359 0.11275416 0.09519409 0.10443623 0.10998152] [0.09519409 0.13585952 0.11460259 0.15619224 0.14417745 0.11367837 0.14417745] [0.08687616 0.2818854 0.18761553 0.47597043 0.60443623 0.25415896 0.14510166] [0.11737523 0.16173752 0.42606285 1. 0.65804067 0.48890943 0.18484288] [0.15434381 0.15896488 0.35212569 0.78743068 0.59796673 0.28003697 0.12939002] [0.12939002 …
116	[[0.27119325 0.28887103 0.33989554 0.31277622 0.32583367 0.28706308 0.39875452] [0.39212535 0.29389313 0.35174769 0.44395339 0.4102049 0.34250703 0.35275211] [0.56147047 0.3728405 0.56970671 0.57754118 0.55303335 0.40036159 0.34451587] [0.65427883 0.55946163 0.68360787 0.95359582 0.71293692 0.38770591 0.36862194] [0.63800723 0.40980313 0.66733628 0.82503013 0.78625954 0.42948975 0.36400161] [0.49…	[[0.29701953 0.38320364 0.40111584 0.42387315 0.44839231 0.42093672 0.37321979] [0.32873293 0.35941859 0.40023491 0.6432242 0.84965497 0.54514756 0.40008809] [0.37292615 0.41154016 0.54837762 0.87476142 0.97151666 0.55821465 0.43282925] [0.35941859 0.31581266 0.54382616 1. 0.97386581 0.60108648 0.4138893 ] [0.3608868 0.41021876 0.50946998 0.73395977 0.72147996 0.50873587 0.3567758 ] [0.36397005 0…	[[0.09551657 0.16861598 0.11793372 0.10331384 0.12670565 0.10233918 0.12573099] [0.11403509 0.10233918 0.09551657 0.11111111 0.14132554 0.1539961 0.10916179] [0.11890838 0.14424951 0.31773879 0.42787524 0.43177388 0.22612086 0.14230019] [0.10233918 0.20662768 0.5994152 1. 0.47076023 0.13255361 0.13450292] [0.12573099 0.21832359 0.19493177 0.4454191 0.32553606 0.13157895 0.13060429] [0.10526316 0.…
117	[[0.37814767 0.45475886 0.41463935 0.75842936 0.99125053 0.71489543 0.47183099] [0.49402475 0.3815621 0.50341443 0.55505762 0.66965429 0.57426376 0.35894153] [0.4472898 0.37537345 0.72791293 0.83717456 0.5655143 0.41997439 0.41207853] [0.47887324 0.45753308 0.62889458 1. 0.73452838 0.43085787 0.35702091] [0.58045241 0.42317542 0.37302603 0.59112249 0.61416987 0.39607341 0.4080239 ] [0.50213402 0.…	[[0.41291073 0.37888921 0.45085781 0.40578657 0.51293981 0.46656005 0.49651061] [0.34821169 0.46001745 0.49752835 0.74033149 0.66211108 0.44576912 0.42628671] [0.40796743 0.46277988 0.7320442 0.97455656 0.69787729 0.43806339 0.3447223 ] [0.40287874 0.56717069 0.715615 1. 0.65905787 0.49563827 0.49709218] [0.45376563 0.62619948 0.73189881 0.71314336 0.46772318 0.42366967 0.42061646] [0.43253853 0.…	[[0.0952381 0.12 0.18666667 0.15238095 0.1647619 0.1 0.1047619 ] [0.11142857 0.21333333 0.28380952 0.3752381 0.22380952 0.16380952 0.13333333] [0.12857143 0.22190476 0.66 0.84 0.49238095 0.1447619 0.12857143] [0.1447619 0.26666667 0.7 1. 0.33142857 0.15142857 0.09904762] [0.09714286 0.16190476 0.20380952 0.32571429 0.15809524 0.10761905 0.10380952] [0.12666667 0.13047619 0.12952381 0.10190476 0.1…
118	[[0.3411957 0.37949556 0.44138253 0.35730967 0.5777674 0.56188697 0.58477347] [0.38930406 0.35053713 0.32391406 0.43250817 0.44371789 0.43671182 0.41686128] [0.27557216 0.35077067 0.52078468 0.7627277 0.55184493 0.48295189 0.49065857] [0.35404017 0.45632882 0.67281644 1. 0.79472209 0.53082672 0.40051378] [0.37599253 0.441149 0.43811303 0.53946754 0.68145726 0.51144325 0.38650163] [0.30102756 0.43…	[[0.2644395 0.37193764 0.3986637 0.42895323 0.44127691 0.34179659 0.28715664] [0.29814402 0.41573868 0.4623608 0.50155902 0.52991834 0.38812175 0.33066073] [0.31551596 0.45671863 0.7891611 0.75129918 0.57787676 0.4285078 0.2718634 ] [0.34402376 0.48864143 0.93942094 1. 0.62182628 0.39331849 0.34179659] [0.29680772 0.51314031 0.90289532 0.81989607 0.45775798 0.3939124 0.32190052] [0.32279139 0.492…	[[0.09421001 0.11776251 0.11776251 0.23061825 0.14818449 0.09322866 0.10794897] [0.10991168 0.09813543 0.12561335 0.16683023 0.14327772 0.13444553 0.09911678] [0.1157998 0.10500491 0.13052012 0.28263003 0.17664377 0.2423945 0.11187439] [0.1265947 0.19921492 0.39254171 1. 0.48184495 0.32090285 0.16781158] [0.1265947 0.15309127 0.47693817 0.54170756 0.59960746 0.27968597 0.10402355] [0.13248283 0.1…
119	[[1. 0.5542571 0.48469672 0.34001113 0.34965684 0.33426081 0.34520497] [0.96475607 0.60304211 0.35614914 0.4032647 0.27508811 0.40678909 0.40270822] [0.48024485 0.47059915 0.75774439 0.49768132 0.36542385 0.3572621 0.40567613] [0.29048414 0.60767947 0.83416806 0.88573549 0.49471341 0.38879614 0.30866259] [0.43183083 0.43850863 0.54405491 0.58189575 0.44221851 0.39398998 0.262289 ] [0.38248933 0.4…	[[0.43953132 0.43088297 0.4396708 0.46938206 0.44999303 0.40284559 0.4027061 ] [0.38624634 0.45055098 0.45361975 0.45264333 0.48486539 0.49811689 0.48667876] [0.45766495 0.47928581 0.68684614 0.71362812 0.52392244 0.49421119 0.42544288] [0.49016599 0.60566327 0.79676384 1. 0.5417771 0.42167666 0.51332124] [0.42697726 0.54010322 0.77109778 0.68754359 0.49183987 0.4080067 0.51904031] [0.43032501 0.…	[[0.14650934 0.093412 0.14060964 0.15732547 0.14945919 0.10619469 0.10717797] [0.2114061 0.11897738 0.18092429 0.19567355 0.18780728 0.14060964 0.09734513] [0.09537856 0.13077679 0.20648968 0.50639135 0.3294002 0.24582104 0.1179941 ] [0.10029499 0.14355949 0.52704031 1. 0.73647984 0.35496559 0.10816126] [0.14552606 0.14454277 0.36086529 0.42576205 0.40806293 0.15634218 0.09832842] [0.0993117 0.12…
120	[[0.36519896 0.33835649 0.31010125 0.41770662 0.4457264 0.49540852 0.51659995] [0.44784554 0.29856369 0.36307982 0.35060042 0.49164116 0.39368966 0.50035319] [0.55592183 0.47021427 0.34471392 0.45961855 0.57593595 0.37367554 0.49281846] [0.40923004 0.51024252 0.58888627 1. 0.70072993 0.48504827 0.403579 ] [0.35224865 0.33976925 0.57475865 0.83706146 0.86249117 0.57169767 0.4195903 ] [0.27572404 0…	[[0.27581522 0.36035628 0.28381643 0.31099034 0.30510266 0.32442633 0.27641908] [0.28336353 0.37832126 0.41500604 0.4174215 0.36684783 0.35069444 0.36231884] [0.31959541 0.45078502 0.60688406 0.83333333 0.59767512 0.38828502 0.29257246] [0.33016304 0.4388587 0.85175121 1. 0.69580314 0.42964976 0.30072464] [0.32986111 0.52807971 0.74411232 0.93327295 0.64085145 0.39432367 0.37937802] [0.32125604 0…	[[0.10592809 0.08940719 0.1234208 0.11661808 0.16812439 0.15257532 0.101069 ] [0.14091351 0.12050534 0.18658892 0.31000972 0.14674441 0.09718173 0.11564626] [0.17103984 0.30709427 0.58794947 0.86783285 0.42468416 0.16326531 0.10301263] [0.13799806 0.33527697 0.84353741 1. 0.32944606 0.16715258 0.09329446] [0.18464529 0.12633625 0.25072886 0.27793975 0.12730807 0.12244898 0.09620991] [0.2079689 0.…
121	[[0.29514563 0.32524272 0.4434466 0.42912621 0.45364078 0.3276699 0.33567961] [0.36990291 0.39514563 0.43834951 0.41480583 0.3961165 0.38325243 0.41432039] [0.38616505 0.49805825 0.48082524 0.54199029 0.32985437 0.47451456 0.36747573] [0.41650485 0.47936893 0.95291262 1. 0.65509709 0.34053398 0.33834951] [0.33470874 0.49441748 0.66868932 0.89296117 0.68762136 0.49029126 0.30169903] [0.37524272 0.…	[[0.50473011 0.40943239 0.41235392 0.44866444 0.42751809 0.38703395 0.38091263] [0.39468559 0.40998887 0.4476906 0.5951586 0.66652755 0.46688926 0.42348358] [0.42404007 0.4738453 0.51864218 0.9122148 0.934335 0.53422371 0.41012799] [0.4229271 0.48135782 0.62979967 1. 0.77295492 0.58681135 0.44365609] [0.43238731 0.4041458 0.54549249 0.80982193 0.69546466 0.42932666 0.43864775] [0.48873122 0.42070…	[[0.3828125 0.17578125 0.13574219 0.10058594 0.15039062 0.09863281 0.09765625] [0.65039062 0.2578125 0.20117188 0.20507812 0.2109375 0.14160156 0.09375 ] [0.29589844 0.41894531 0.67578125 0.45019531 0.29882812 0.17773438 0.11328125] [0.18164062 0.3671875 0.90234375 1. 0.46484375 0.19335938 0.13085938] [0.20898438 0.26269531 0.38085938 0.23144531 0.16601562 0.13574219 0.11523438] [0.11914062 0.108…
122	[[0.31787784 0.34618814 0.3230049 0.29491752 0.2888988 0.44427107 0.54436023] [0.3952296 0.44672314 0.38007133 0.3314757 0.43022737 0.38274632 0.40994204] [0.33749443 0.5 0.58470798 0.640214 0.56821222 0.57958092 0.4235399 ] [0.36023183 0.38943379 0.63018279 1. 0.97191262 0.6997325 0.47347303] [0.34351315 0.30628622 0.51092287 0.79870709 0.92732947 0.99442711 0.51604993] [0.19326794 0.29893 0.456…	[[0.33083383 0.39862028 0.3264847 0.40716857 0.36322735 0.35107978 0.42066587] [0.33983203 0.36802639 0.40896821 0.4505099 0.43806239 0.3890222 0.42366527] [0.33893221 0.35407918 0.43161368 0.67261548 0.79154169 0.42741452 0.42531494] [0.42021596 0.36622675 0.41031794 1. 0.83653269 0.46340732 0.41421716] [0.47045591 0.39712058 0.62507499 0.98005399 0.86082783 0.41511698 0.37222555] [0.37252549 0.…	[[0.22470817 0.32490272 0.19747082 0.11964981 0.14299611 0.14007782 0.11770428] [0.67023346 0.6118677 0.37159533 0.27918288 0.25 0.17217899 0.14883268] [0.80155642 0.91828794 0.65272374 0.71498054 0.36770428 0.18677043 0.09046693] [0.32101167 0.48346304 0.63424125 1. 0.57392996 0.26070039 0.10603113] [0.15175097 0.16536965 0.23929961 0.3540856 0.29474708 0.15661479 0.10116732] [0.1118677 0.107976…
123	[[0.42873026 0.36335335 0.39315099 0.36157438 0.37402713 0.27662886 0.32688459] [0.37491661 0.42606182 0.36957972 0.30242384 0.36891261 0.34022682 0.3004225 ] [0.36246386 0.39537469 0.61930176 0.81765622 0.6235268 0.34756504 0.40382477] [0.4367356 0.43006449 0.53524572 1. 0.99043807 0.50633756 0.41049589] [0.41360907 0.51967979 0.4036024 0.51701134 0.98065377 0.62263731 0.43095397] [0.43584612 0.…	[[0.30574545 0.3312 0.37614545 0.39563636 0.35665455 0.34734545 0.41425455] [0.34821818 0.37003636 0.49309091 0.5792 0.51461818 0.44378182 0.38443636] [0.432 0.45978182 0.63796364 0.97585455 0.70734545 0.42676364 0.3856 ] [0.41469091 0.52392727 0.75941818 1. 0.82152727 0.42370909 0.41163636] [0.45309091 0.49803636 0.67781818 0.83665455 0.6528 0.4064 0.43650909] [0.45992727 0.40305455 0.39941818 0…	[[0.10362173 0.09255533 0.17203219 0.1277666 0.11468813 0.11368209 0.13380282] [0.14486922 0.11871227 0.10462777 0.10764588 0.14688129 0.09859155 0.13380282] [0.1167002 0.18309859 0.2444668 0.38732394 0.25754527 0.23138833 0.11569416] [0.25050302 0.32997988 0.6498994 1. 0.4778672 0.2444668 0.11267606] [0.1277666 0.48792757 0.59557344 0.861167 0.68712274 0.33501006 0.15694165] [0.15492958 0.224346…
124	[[0.31146838 0.46002144 0.31682744 0.45530547 0.43987138 0.44244373 0.39464094] [0.3073955 0.38799571 0.37084673 0.58928189 0.53933548 0.46130761 0.46173633] [0.49174705 0.51189711 0.48595927 0.73933548 0.80085745 0.60300107 0.46430868] [0.39678457 0.44673098 0.57191854 1. 0.95948553 0.61371919 0.66216506] [0.34919614 0.39849946 0.47545552 0.75519829 0.94576635 0.58799571 0.62015005] [0.40814577 …	[[0.39468196 0.46663191 0.38025721 0.4602016 0.4490789 0.39746263 0.35974974] [0.41936044 0.43326382 0.43830379 0.50382343 0.56169621 0.50695169 0.42353146] [0.41744873 0.52693778 0.57907543 0.87956204 0.69551616 0.58150852 0.33385471] [0.49635036 0.46159194 0.67952729 1. 0.65867223 0.54240528 0.41414668] [0.486618 0.5331943 0.57316649 0.79805353 0.66006257 0.44647202 0.41084463] [0.51651025 0.54…	[[0.10548087 0.15718718 0.13133402 0.11271975 0.10444674 0.13650465 0.13547053] [0.11168563 0.11995863 0.17580145 0.20785936 0.13650465 0.114788 0.09720786] [0.21613237 0.26059979 0.37021717 0.68872802 0.25025853 0.24301965 0.09513961] [0.21613237 0.4622544 0.93071355 1. 0.63702172 0.14064116 0.14684592] [0.19338159 0.27094105 0.52637022 0.59255429 0.34332989 0.14270941 0.09927611] [0.1582213 0.1…
125	[[0.38036431 0.50015437 0.4158691 0.67428219 0.44056808 0.44334671 0.51065144] [0.46835443 0.63167644 0.575795 0.70484718 0.54986107 0.73757333 0.5418339 ] [0.49243594 0.66965113 0.68169188 0.81259648 0.73108984 0.60018524 0.46217969] [0.58042606 0.41556036 0.70484718 1. 0.96573016 0.65853659 0.44952146] [0.71071318 0.48873109 0.50478543 0.67675208 0.80055573 0.58289596 0.40537203] [0.70237728 0.…	[[0.28794643 0.27247024 0.34880952 0.46592262 0.59895833 0.75565476 0.765625 ] [0.41205357 0.39136905 0.44300595 0.62247024 0.69642857 0.64122024 0.62916667] [0.4375 0.38690476 0.45803571 0.73199405 0.85327381 0.51294643 0.37842262] [0.53467262 0.50818452 0.54285714 1. 0.82470238 0.578125 0.41488095] [0.52202381 0.45863095 0.4391369 0.77410714 0.71354167 0.46309524 0.35059524] [0.41443452 0.34315…	[[0.11589744 0.1025641 0.22871795 0.19282051 0.16307692 0.09846154 0.13641026] [0.10666667 0.20923077 0.43589744 0.57128205 0.27282051 0.13846154 0.12410256] [0.10871795 0.13948718 0.36615385 0.60820513 0.35487179 0.24717949 0.12102564] [0.10358974 0.17230769 0.39179487 1. 0.70666667 0.32923077 0.12102564] [0.19384615 0.12717949 0.22153846 0.46974359 0.63589744 0.29948718 0.12410256] [0.10461538 …
126	[[0.35712575 0.4651497 0.3645509 0.34826347 0.28047904 0.43041916 0.42107784] [0.45868263 0.39017964 0.46131737 0.53820359 0.3897006 0.35592814 0.45508982] [0.46491018 0.51568862 0.53317365 0.90203593 0.50227545 0.31736527 0.43760479] [0.58826347 0.44479042 0.77365269 1. 0.77964072 0.41125749 0.39640719] [0.42922156 0.34299401 0.42179641 0.70850299 0.71952096 0.5657485 0.41461078] [0.28790419 0.3…	[[0.39094891 0.45124088 0.38729927 0.45562044 0.44218978 0.36846715 0.41532847] [0.41080292 0.41956204 0.53459854 0.62116788 0.53036496 0.38145985 0.37357664] [0.37153285 0.49649635 0.67036496 0.94116788 0.78540146 0.5080292 0.42992701] [0.42481752 0.48043796 0.71459854 1. 0.67693431 0.59824818 0.47372263] [0.43138686 0.38014599 0.7280292 0.80861314 0.73854015 0.55416058 0.50686131] [0.3940146 0.…	[[0.14900315 0.10493179 0.11752361 0.10703043 0.14270724 0.10703043 0.12381952] [0.14270724 0.16159496 0.10388248 0.1343127 0.25918153 0.26128017 0.12381952] [0.11542497 0.1521511 0.181532 0.57397692 0.81427072 0.35886674 0.1752361 ] [0.11857293 0.10283316 0.33053515 1. 0.42812172 0.28331584 0.11647429] [0.10388248 0.10703043 0.21406086 0.40398741 0.44071354 0.16998951 0.11227702] [0.1343127 0.11…
127	[[0.47592008 0.70872766 0.70767613 0.56908517 0.36445846 0.40651945 0.35541535] [0.57791798 0.71650894 0.86140904 0.60904311 0.52618297 0.45930599 0.38464774] [0.54384858 0.82334385 0.98380652 0.83301788 0.49589905 0.53228181 0.33985279] [0.54405889 0.7108307 0.9362776 1. 0.56824395 0.38759201 0.42881178] [0.56782334 0.65446898 0.69064143 0.74784437 0.61030494 0.43995794 0.40672976] [0.5871714 0.…	[[0.39952153 0.42972488 0.41791268 0.36722488 0.36333732 0.35959928 0.45469498] [0.48953349 0.44243421 0.45589115 0.52960526 0.53304426 0.38083134 0.35376794] [0.41880981 0.39354067 0.59345096 0.72697368 0.63441986 0.52452153 0.45155502] [0.41238038 0.45409689 0.56235048 1. 0.8083134 0.54126794 0.37903708] [0.38157895 0.45469498 0.66955742 0.8492823 0.86273923 0.5159988 0.44392943] [0.38965311 0.…	[[0.11233701 0.09528586 0.2337011 0.12838516 0.16449348 0.11835507 0.09829488] [0.15245737 0.24172518 0.37512538 0.58074223 0.27382146 0.14844534 0.11935807] [0.13039117 0.21263791 0.96790371 0.94082247 0.65897693 0.28084253 0.12637914] [0.1334002 0.27382146 0.79137412 1. 0.70511535 0.33199599 0.14142427] [0.11735206 0.16248746 0.22367101 0.20661986 0.44032096 0.2998997 0.20060181] [0.1003009 0.1…
128	[[0.37604997 0.32888219 0.35257377 0.39284945 0.54813698 0.69459401 0.6594874 ] [0.42666379 0.39608012 0.38789576 0.36721947 0.45703209 0.46801637 0.53586044] [0.38724962 0.34718932 0.51841482 0.70385527 0.56472109 0.41158734 0.38444971] [0.43700194 0.4090028 0.63881111 1. 0.84729701 0.41201809 0.36463493] [0.47641611 0.33943571 0.48955417 0.72754684 0.75769976 0.54576782 0.36075813] [0.41718716 …	[[0.41133807 0.4205151 0.43472469 0.40334517 0.32519242 0.37300178 0.42125518] [0.41770278 0.42066311 0.37833037 0.49037892 0.45100651 0.42007105 0.49171107] [0.37122558 0.51302546 0.59532268 0.67895204 0.55950266 0.41459443 0.37314979] [0.36619301 0.55669035 0.7991415 1. 0.7803434 0.52383067 0.39949674] [0.3633807 0.56320308 0.72794553 0.97261693 0.80491415 0.39920071 0.31793961] [0.45796329 0.5…	[[0.16523605 0.12339056 0.11695279 0.1555794 0.15665236 0.13841202 0.12339056] [0.10193133 0.10085837 0.10300429 0.16523605 0.15343348 0.14592275 0.12875536] [0.15021459 0.13197425 0.20171674 0.33369099 0.18562232 0.13733906 0.10622318] [0.11480687 0.34549356 0.76716738 1. 0.38519313 0.22854077 0.14806867] [0.14914163 0.25107296 0.56866953 0.63948498 0.29613734 0.13733906 0.11695279] [0.11695279 …
129	[[0.35206908 0.31003584 0.30417074 0.27305311 0.2888563 0.3655914 0.3447377 ] [0.26572173 0.38742261 0.36151841 0.35956338 0.28869339 0.49804497 0.39296188] [0.22613229 0.37748452 0.49103943 0.45470837 0.47653959 0.41332682 0.42310199] [0.30074943 0.35386119 0.42961877 0.78331704 0.77223851 0.46187683 0.3372434 ] [0.3923102 0.31622678 0.31280547 0.55620723 0.7696318 0.56972955 0.33463669] [0.6215…	[[0.43953776 0.49965607 0.78387674 0.66584124 0.6333746 0.49167698 0.44504058] [0.43554822 0.45315724 0.50983629 0.6739579 0.68028615 0.49938093 0.40583299] [0.42096574 0.49071399 0.6198927 0.86504333 0.80286147 0.56981703 0.42344201] [0.44490301 0.44724171 0.57642042 1. 0.75168524 0.46209933 0.38877425] [0.41216123 0.49415325 0.59760627 0.69528133 0.57559499 0.48892557 0.40610813] [0.46471317 0.…	[[0.10660981 0.1130064 0.17697228 0.18869936 0.28678038 0.15245203 0.10341151] [0.13859275 0.12473348 0.29530917 0.33049041 0.13965885 0.14072495 0.1098081 ] [0.14712154 0.32729211 0.47014925 0.64712154 0.24413646 0.2196162 0.11620469] [0.13006397 0.18869936 0.79744136 1. 0.34754797 0.14498934 0.14498934] [0.12579957 0.20469083 0.43390192 0.39978678 0.22921109 0.14285714 0.11833689] [0.12579957 0…
130	[[0.81616549 0.84069098 0.48965664 0.44316485 0.42119855 0.40115163 0.53956067] [0.53657496 0.79441245 0.74685434 0.60865856 0.52015355 0.5137556 0.56429942] [0.36638942 0.56621881 0.98571124 0.87737257 0.67007891 0.57794839 0.53828108] [0.40200469 0.55278311 0.88142461 1. 0.67007891 0.55363617 0.4056302 ] [0.43314139 0.32394967 0.57581574 0.64043506 0.53486884 0.51972702 0.46875666] [0.32181702 …	[[0.39003746 0.40474539 0.52948522 0.60482864 0.51033717 0.5111697 0.53697794] [0.42847232 0.45261551 0.56611628 0.6227279 0.64048841 0.43374497 0.39184127] [0.40654919 0.57666158 0.77174969 0.86748994 0.64395726 0.44526155 0.41653948] [0.45400305 0.56306369 0.82294991 1. 0.59858471 0.48355765 0.4538643 ] [0.39753018 0.48647149 0.73928125 0.83418898 0.58040794 0.46871098 0.43194117] [0.45150548 0…	[[0.12240664 0.12863071 0.12240664 0.15145228 0.15145228 0.10062241 0.09958506] [0.13278008 0.17427386 0.21784232 0.22095436 0.21473029 0.1473029 0.11099585] [0.13278008 0.31742739 0.56224066 0.56016598 0.21369295 0.14937759 0.12655602] [0.11721992 0.34439834 0.67116183 1. 0.5373444 0.3153527 0.18153527] [0.13070539 0.15975104 0.67946058 0.91804979 0.46058091 0.33091286 0.12966805] [0.1120332 0.1…
131	[[0.28701043 0.29472252 0.29562982 0.26735219 0.36730682 0.39634054 0.46166641] [0.28776652 0.27037653 0.31649781 0.31044912 0.35702404 0.45818842 0.44745199] [0.27823983 0.36609708 0.4492666 0.3024346 0.43263269 0.40254045 0.35868743] [0.27430818 0.47966127 1. 0.7368819 0.30818086 0.30757599 0.30440042] [0.31876607 0.39225767 0.78088613 0.89762589 0.4869197 0.37335551 0.4510812 ] [0.29759564 0.3…	[[0.30894564 0.32257559 0.32179226 0.35688548 0.34685884 0.34184553 0.33448222] [0.26335579 0.29202569 0.3285289 0.42910857 0.48018173 0.40200533 0.33322889] [0.34027887 0.32774557 0.47375842 0.67350775 0.60598465 0.4410152 0.38101206] [0.30816231 0.39088203 0.48300172 1. 0.89362369 0.44023187 0.42237193] [0.35547548 0.36017547 0.62039793 0.93780354 0.74635751 0.43145856 0.25066583] [0.35594548 0…	[[0.11406423 0.21705426 0.49169435 0.37873754 0.17607973 0.20044297 0.14507198] [0.11184939 0.17165006 0.21151717 0.32225914 0.19601329 0.11627907 0.10299003] [0.15393134 0.15060908 0.32779623 0.76079734 0.41860465 0.1517165 0.11517165] [0.09856035 0.13842746 0.47065338 1. 0.61461794 0.23255814 0.14728682] [0.12956811 0.16057586 0.15282392 0.29346622 0.15393134 0.13399779 0.11738649] [0.10741971 …
132	[[0.49529148 0.3690583 0.33363229 0.34058296 0.31569507 0.36098655 0.36681614] [0.51210762 0.43071749 0.4603139 0.42376682 0.37869955 0.3264574 0.3190583 ] [0.49596413 0.70381166 1. 0.64439462 0.34686099 0.28744395 0.29798206] [0.3529148 0.64775785 0.91165919 0.92556054 0.44865471 0.31390135 0.32017937] [0.33004484 0.38699552 0.50964126 0.52959641 0.41524664 0.37982063 0.27286996] [0.25044843 0.3…	[[0.4101905 0.36074992 0.42425159 0.42591473 0.37677653 0.434684 0.40686423] [0.44481403 0.34910795 0.42455398 0.52403992 0.49138192 0.39703659 0.42334442] [0.35485334 0.38720895 0.54460236 0.82794073 0.83459329 0.53462353 0.50680375] [0.39008164 0.39204717 0.73888721 1. 0.89703659 0.54324161 0.48578772] [0.39476867 0.43302086 0.73178107 0.87405503 0.77139401 0.48125189 0.32446326] [0.45131539 0.…	[[0.19345794 0.22336449 0.14018692 0.1635514 0.11308411 0.11028037 0.09906542] [0.70093458 0.20280374 0.19158879 0.29065421 0.25233645 0.28971963 0.14672897] [0.62429907 0.32523364 0.32242991 0.72990654 0.74672897 0.82616822 0.33831776] [0.32803738 0.33457944 0.81495327 1. 0.86728972 0.80186916 0.32616822] [0.12056075 0.21588785 0.42990654 0.57570093 0.71214953 0.93925234 0.73551402] [0.08971963 …
133	[[0.40482288 0.44195476 0.57234315 0.51920615 0.67861716 0.87345284 0.71980367] [0.43939394 0.39095177 0.49658557 0.58087921 0.56338028 0.58536065 0.52390098] [0.32010243 0.43832693 0.69078105 0.65343577 0.60392659 0.42189501 0.37238583] [0.45475886 0.41463935 0.75842936 0.99125053 0.71489543 0.47183099 0.33077251] [0.3815621 0.50341443 0.55505762 0.66965429 0.57426376 0.35894153 0.44131455] [0.3…	[[0.50815217 0.40789474 0.42520023 0.44579519 0.4076087 0.34768307 0.30921053] [0.45080092 0.51687643 0.48569794 0.71052632 0.62056636 0.4562357 0.45022883] [0.53618421 0.56278604 0.60540618 0.89016018 0.76372998 0.37857551 0.40617849] [0.52974828 0.5153032 0.69322082 1. 0.74327803 0.51144165 0.44064645] [0.54705378 0.5680778 0.53303776 0.68249428 0.60054348 0.38243707 0.46653318] [0.49427918 0.4…	[[0.1054384 0.14761376 0.16870144 0.15760266 0.1409545 0.1809101 0.13762486] [0.17314095 0.21420644 0.23307436 0.34739179 0.3618202 0.18867925 0.14428413] [0.13318535 0.23418424 0.3518313 0.51831299 0.75582686 0.27081021 0.19311876] [0.1409545 0.2663707 0.45172031 1. 0.90344062 0.41176471 0.14983352] [0.12652608 0.1409545 0.19533851 0.36958935 0.31409545 0.26193119 0.12430633] [0.10321865 0.16870…
134	[[0.37062615 0.57205341 0.49700737 0.79627072 0.81629834 0.60566298 0.49677716] [0.50506446 0.52232965 0.4461326 0.57918969 0.71109576 0.77578269 0.43876611] [0.30133517 0.39640884 0.56998158 0.52394107 0.50989871 0.58678637 0.43991713] [0.36395028 0.40354512 0.88282689 1. 0.59553407 0.41804788 0.43853591] [0.37384899 0.44728361 0.57044199 0.95833333 0.76611418 0.44060773 0.39963168] [0.38006446 …	[[0.31329746 0.36156802 0.36172175 0.40676403 0.35219062 0.38078401 0.35019216] [0.36894696 0.3735588 0.47209839 0.40230592 0.40030746 0.34558032 0.36725596] [0.30668716 0.40538048 0.64381245 0.81506533 0.53420446 0.31437356 0.35910838] [0.34696387 0.42828593 0.79584935 1. 0.6584166 0.40491929 0.33758647] [0.37063797 0.51160646 0.88147579 0.99308224 0.77724827 0.33266718 0.36571868] [0.29961568 0…	[[0.15487179 0.18769231 0.30461538 0.33230769 0.33538462 0.14564103 0.11282051] [0.18769231 0.1825641 0.29538462 0.25025641 0.38153846 0.13948718 0.14871795] [0.11794872 0.16512821 0.20102564 0.84410256 0.8625641 0.45538462 0.26051282] [0.10974359 0.1374359 0.38871795 1. 0.99282051 0.49846154 0.17333333] [0.12923077 0.22871795 0.28615385 0.39487179 0.50769231 0.20615385 0.13230769] [0.09948718 0.…
135	[[0.34879406 0.41396104 0.4153525 0.47147495 0.45176252 0.40120594 0.4385436 ] [0.41001855 0.44225417 0.41488868 0.46312616 0.44550093 0.45060297 0.63311688] [0.40955473 0.41396104 0.62453618 0.6885436 0.43413729 0.35134508 0.43320965] [0.45570501 0.42115028 0.682282 1. 0.59299629 0.4724026 0.43668831] [0.33070501 0.4278757 0.51948052 0.63798701 0.55380334 0.45616883 0.45570501] [0.39100186 0.388…	[[0.38685875 0.39634575 0.42814476 0.50158117 0.44465917 0.40548138 0.45326774] [0.30657063 0.41988756 0.57413914 0.62403373 0.59311314 0.43499649 0.41900914] [0.37139845 0.42972593 0.7559733 0.91795502 0.71345748 0.58432888 0.39564301] [0.35453268 0.48822909 0.77652846 1. 0.816409 0.54075896 0.44167252] [0.40425158 0.50685172 0.67304989 0.7512298 0.75070274 0.54321855 0.35857344] [0.42498243 0.4…	[[0.11392405 0.14873418 0.12236287 0.20886076 0.11603376 0.10021097 0.09493671] [0.12341772 0.1350211 0.2035865 0.27637131 0.2943038 0.11181435 0.13080169] [0.13396624 0.17194093 0.4778481 0.90189873 0.75843882 0.15295359 0.11603376] [0.13185654 0.1814346 0.37869198 1. 0.46835443 0.22679325 0.13924051] [0.10443038 0.1149789 0.13607595 0.21518987 0.31012658 0.10443038 0.18987342] [0.14873418 0.120…
136	[[0.30841729 0.48618785 0.38901527 0.34546636 0.39096523 0.36236594 0.45011375] [0.35781605 0.40363991 0.44458889 0.59148521 0.70263243 0.53493663 0.32889178] [0.44133897 0.46571336 0.60838479 0.93077673 0.86545336 0.50861228 0.46831329] [0.34481638 0.43678908 0.66590835 1. 0.96360091 0.59831004 0.42833929] [0.49788755 0.51381215 0.52291193 0.65355866 0.68053299 0.46213845 0.46668833] [0.44458889…	[[0.39061809 0.37321139 0.40551704 0.40300929 0.40654964 0.43059448 0.43752766] [0.42366131 0.46644048 0.57058563 0.60230122 0.45286915 0.37380145 0.33707036] [0.41200767 0.48576486 0.57958401 0.74598023 0.66794512 0.39622363 0.37807936] [0.40905738 0.55037616 0.94807494 1. 0.59522053 0.50833456 0.42543148] [0.49653341 0.54432807 0.86738457 0.91768697 0.58725476 0.47189851 0.44460835] [0.41894085…	[[0.14202335 0.11673152 0.17023346 0.11284047 0.13910506 0.11964981 0.10019455] [0.12840467 0.14785992 0.22470817 0.32490272 0.19747082 0.11964981 0.14299611] [0.11964981 0.58171206 0.67023346 0.6118677 0.37159533 0.27918288 0.25 ] [0.14299611 0.65077821 0.80155642 0.91828794 0.65272374 0.71498054 0.36770428] [0.17607004 0.2733463 0.32101167 0.48346304 0.63424125 1. 0.57392996] [0.11089494 0.1420…
137	[[0.23704366 0.24802144 0.32856778 0.37337248 0.31963237 0.22044932 0.23104417] [0.19415369 0.21598162 0.29052847 0.38230789 0.29129436 0.22261935 0.21444983] [0.26116926 0.2080674 0.28465662 0.43847332 0.42009191 0.23921368 0.21113097] [0.27087056 0.30903753 0.37056421 0.58322696 0.51978555 0.395711 0.20398264] [0.50702068 0.35843758 0.3121011 0.38473321 0.4656625 0.33826908 0.24865969] [1. 0.64…	[[0.38763465 0.33215287 0.43441051 0.32447986 0.40312823 0.46008558 0.42644238] [0.41035857 0.38601151 0.39191383 0.49210565 0.58506714 0.48900694 0.40017707] [0.37892873 0.31931533 0.57901726 0.80286262 0.85863952 0.55894939 0.39663568] [0.31488859 0.44680537 0.54921057 1. 0.92489302 0.59421573 0.41685111] [0.4109488 0.35605725 0.53563524 0.8155526 0.7538734 0.49003984 0.40652206] [0.43957503 0.…	[[0.19158879 0.29065421 0.25233645 0.28971963 0.14672897 0.15233645 0.13364486] [0.32242991 0.72990654 0.74672897 0.82616822 0.33831776 0.10280374 0.11495327] [0.81495327 1. 0.86728972 0.80186916 0.32616822 0.20280374 0.13738318] [0.42990654 0.57570093 0.71214953 0.93925234 0.73551402 0.25046729 0.11869159] [0.27570093 0.46168224 0.71682243 0.8317757 0.57196262 0.41869159 0.13457944] [0.40093458 …
138	[[0.41054575 0.37279442 0.34632745 0.44152647 0.36848584 0.36540829 0.41116126] [0.38284776 0.36869101 0.46122281 0.53200657 0.43126795 0.41526467 0.386746 ] [0.34181371 0.44091096 0.51292573 1. 0.65921215 0.45486254 0.28641773] [0.40049241 0.36068937 0.48071399 0.92962659 0.82006565 0.4281904 0.49343455] [0.39454247 0.42162495 0.32191219 0.51846533 0.51928601 0.48050882 0.34694296] [0.43557653 0…	[[0.3225089 0.39457295 0.44913998 0.37084816 0.42927046 0.46352313 0.32562278] [0.4237841 0.42778766 0.54359431 0.63196916 0.59667853 0.56865362 0.48309609] [0.36358244 0.41370107 0.53751483 0.86936536 0.80189798 0.56746738 0.43653618] [0.4452847 0.48146501 0.78425267 1. 0.80516014 0.60468565 0.44513642] [0.38137604 0.45996441 0.62040332 0.84727165 0.66533215 0.39531435 0.48902728] [0.38938316 0.…	[[0.13151659 0.13744076 0.21919431 0.23696682 0.13507109 0.13862559 0.1978673 ] [0.16350711 0.13507109 0.44905213 0.30687204 0.34478673 0.13033175 0.13507109] [0.16113744 0.22985782 0.62914692 0.74763033 0.55805687 0.32582938 0.15165877] [0.16113744 0.1563981 0.34123223 1. 0.72985782 0.19194313 0.12559242] [0.12440758 0.12677725 0.21563981 0.39099526 0.17298578 0.12440758 0.10663507] [0.16113744 …
139	[[0.34349989 0.2883409 0.32295047 0.26346528 0.36383301 0.32186892 0.31451438] [0.34241834 0.46398443 0.38654553 0.35453169 0.44019035 0.51957603 0.54163963] [0.28769197 0.44624703 0.50140601 0.70300671 0.54899416 0.56694787 0.55029202] [0.40449924 0.41704521 0.77655202 1. 0.85269306 0.70170885 0.53385248] [0.48301968 0.49253731 0.67423751 0.97231235 0.77179321 0.51698032 0.37421588] [0.62145793 …	[[0.44197162 0.34085138 0.36773712 0.38058252 0.35758028 0.44047797 0.42210605] [0.39865571 0.3931292 0.40089619 0.52307692 0.51142644 0.38312173 0.46243465] [0.37445855 0.46273338 0.62031367 0.75683346 0.5729649 0.50410754 0.54279313] [0.40477969 0.43017177 0.87841673 1. 0.61986557 0.45959671 0.51530993] [0.38820015 0.42957431 0.79596714 0.95265123 0.58207618 0.43181479 0.43241225] [0.40507842 0…	[[0.13916256 0.14901478 0.12315271 0.12315271 0.18719212 0.16009852 0.12438424] [0.17241379 0.12438424 0.16009852 0.21182266 0.22167488 0.15517241 0.18103448] [0.20566502 0.25123153 0.42118227 0.34605911 0.28817734 0.22044335 0.18719212] [0.1637931 0.17487685 0.70689655 1. 0.26970443 0.12438424 0.1182266 ] [0.19334975 0.24261084 0.49014778 0.99261084 0.37192118 0.2044335 0.1182266 ] [0.12192118 0…
140	[[0.50319527 0.34035503 0.38366864 0.35360947 0.29325444 0.39195266 0.40094675] [0.38248521 0.36710059 0.35526627 0.34650888 0.40284024 0.39928994 0.40568047] [0.42177515 0.40852071 0.52591716 0.66248521 0.46579882 0.3791716 0.48994083] [0.44142012 0.44639053 0.72449704 1. 0.81822485 0.4243787 0.38816568] [0.36781065 0.38721893 0.44781065 0.82390533 0.82698225 0.48142012 0.37609467] [0.41136095 0…	[[0.4467264 0.3754652 0.47015851 0.53852516 0.4662991 0.50130944 0.4766368 ] [0.39283253 0.44259132 0.54458994 0.63900758 0.64383184 0.47939352 0.47388008] [0.44810476 0.50640937 0.61240524 0.94720882 0.73259821 0.55258442 0.54762233] [0.41102688 0.4889042 0.78304618 1. 0.84396968 0.57091661 0.61144039] [0.50351482 0.43404549 0.62288077 0.88642316 0.88090972 0.62770503 0.65361819] [0.51206065 0.4…	[[0.16372796 0.12720403 0.16498741 0.12972292 0.11838791 0.15743073 0.12594458] [0.13979849 0.13853904 0.21410579 0.14987406 0.28085642 0.12342569 0.20654912] [0.15365239 0.24433249 0.20025189 0.29471033 0.25314861 0.13979849 0.14861461] [0.14987406 0.16876574 0.42695214 1. 0.49496222 0.18765743 0.16120907] [0.12972292 0.15491184 0.41435768 0.45465995 0.34256927 0.21662469 0.14735516] [0.13853904…
141	[[0.33938547 0.44087523 0.36056797 0.40758845 0.41643389 0.36219739 0.34497207] [0.34264432 0.41014898 0.36755121 0.55819367 0.41387337 0.36894786 0.35800745] [0.34590317 0.51815642 0.70391061 0.87662942 0.58659218 0.42853818 0.32541899] [0.35009311 0.44110801 0.74487896 1. 0.88850093 0.50256052 0.34846369] [0.4660149 0.54585661 0.63081937 0.91294227 0.75442272 0.47509311 0.31727188] [0.41573557 …	[[0.53438557 0.49647689 0.52029312 0.59089628 0.53086246 0.43165163 0.45081736] [0.44475761 0.48294814 0.61964487 0.77804397 0.58850056 0.35456595 0.40417136] [0.43559752 0.49816798 0.81933484 0.88979707 0.63162345 0.49816798 0.45264938] [0.47322435 0.58131342 0.86654453 1. 0.66629087 0.54861894 0.4199549 ] [0.47702931 0.58356821 0.71645998 0.76056933 0.59075536 0.4210823 0.39656144] [0.45377678 …	[[0.16350711 0.11018957 0.13507109 0.11729858 0.13151659 0.10900474 0.1978673 ] [0.12085308 0.14336493 0.16350711 0.25592417 0.2535545 0.15165877 0.1563981 ] [0.11848341 0.1457346 0.62677725 0.46327014 0.3992891 0.22867299 0.14099526] [0.16943128 0.31990521 0.80924171 1. 0.84241706 0.20023697 0.22511848] [0.1457346 0.23815166 0.75947867 0.82227488 0.5485782 0.41943128 0.13033175] [0.13625592 0.26…
142	[[0.31853282 0.32842664 0.41312741 0.41047297 0.46500965 0.37017375 0.39840734] [0.36993243 0.33832046 0.45318533 0.42374517 0.3769305 0.41216216 0.38079151] [0.40733591 0.43460425 0.77968147 0.73745174 0.50361969 0.43870656 0.41964286] [0.38103282 0.40033784 0.65468147 1. 0.64430502 0.51447876 0.4715251 ] [0.39599421 0.29029923 0.43774131 0.6136583 0.50241313 0.43050193 0.48069498] [0.48238417 0…	[[0.31304348 0.37916042 0.41664168 0.38425787 0.47301349 0.64152924 0.62668666] [0.35127436 0.35097451 0.3958021 0.45652174 0.42458771 0.44902549 0.46596702] [0.34947526 0.44077961 0.5125937 0.60134933 0.69025487 0.46116942 0.3850075 ] [0.32788606 0.38575712 0.63013493 1. 0.9886057 0.66836582 0.41469265] [0.32728636 0.42173913 0.72863568 0.96131934 0.99805097 0.67451274 0.45367316] [0.36341829 0.…	[[0.13602015 0.17758186 0.18387909 0.14357683 0.13853904 0.17128463 0.12216625] [0.13979849 0.21410579 0.14861461 0.24811083 0.27581864 0.11964736 0.1372796 ] [0.15994962 0.25944584 0.28715365 0.31738035 0.33879093 0.2115869 0.14231738] [0.17128463 0.36146096 0.5906801 1. 0.44584383 0.25566751 0.12846348] [0.18639798 0.13098237 0.48488665 0.24307305 0.15365239 0.20906801 0.15617128] [0.18387909 0…
143	[[0.642601 0.48195075 0.39588812 0.36289744 0.26846761 0.32464738 0.36648339] [0.35572556 0.44131006 0.50585704 0.49414296 0.42266316 0.26153478 0.3444896 ] [0.34974898 0.68874014 0.89337796 0.67798231 0.42935692 0.34042553 0.3825006 ] [0.42720536 0.53932584 0.98828592 1. 0.58355247 0.42314129 0.35955056] [0.45445852 0.49557734 0.50251016 0.69065264 0.53406646 0.3631365 0.43963662] [0.35596462 0.…	[[0.63252754 0.65498498 0.49449292 0.49420684 0.49749678 0.47132027 0.39794021] [0.55585753 0.53425833 0.57302246 0.63910742 0.5083679 0.42240023 0.53225576] [0.51652124 0.54326992 0.61908168 0.71506222 0.64382778 0.45115148 0.42740667] [0.44199685 0.48262051 0.7066228 1. 0.61579173 0.52281505 0.42740667] [0.41767987 0.54641682 0.89772565 0.95179517 0.61893864 0.50007152 0.4205407 ] [0.42654842 0…	[[0.13164557 0.13417722 0.13670886 0.1556962 0.12658228 0.19240506 0.1443038 ] [0.13924051 0.14683544 0.14683544 0.28987342 0.27468354 0.1835443 0.12531646] [0.1278481 0.1443038 0.20506329 0.49240506 0.5 0.14936709 0.18734177] [0.13544304 0.19493671 0.3443038 1. 0.81898734 0.28987342 0.14683544] [0.13291139 0.15949367 0.22531646 0.26708861 0.39367089 0.23544304 0.13797468] [0.13924051 0.16708861 …
144	[[0.34692308 0.35538462 0.37711538 0.40442308 0.36692308 0.36173077 0.27365385] [0.37788462 0.38423077 0.33461538 0.4175 0.34538462 0.32846154 0.29403846] [0.31346154 0.31519231 0.49461538 0.54865385 0.34538462 0.38692308 0.29653846] [0.31884615 0.42826923 0.68307692 0.88442308 0.53115385 0.41788462 0.42980769] [0.32673077 0.42403846 0.52288462 0.83038462 0.89230769 0.74076923 0.73788462] [0.3842…	[[0.28098951 0.34202743 0.3759075 0.34202743 0.40588868 0.34955633 0.38276418] [0.35869857 0.45576768 0.54019898 0.67356816 0.37644528 0.38841086 0.3413552 ] [0.28058618 0.41839204 0.86770637 0.88746975 0.57448239 0.39593977 0.35237967] [0.32683517 0.44554988 1. 0.91287981 0.69023931 0.45025545 0.30841624] [0.36219414 0.40172089 0.70247378 0.86286636 0.87052971 0.50443668 0.38289863] [0.32979296 …	[[0.1721519 0.14936709 0.13670886 0.13670886 0.13544304 0.13164557 0.12658228] [0.16582278 0.16329114 0.13291139 0.21012658 0.17341772 0.16075949 0.1278481 ] [0.12911392 0.12278481 0.17594937 0.24556962 0.28227848 0.18734177 0.2278481 ] [0.11898734 0.18227848 0.4721519 1. 0.37088608 0.1443038 0.12405063] [0.18481013 0.22151899 0.51772152 0.77721519 0.37341772 0.21392405 0.15949367] [0.13670886 0.…
145	[[0.38007133 0.3314757 0.43022737 0.38274632 0.40994204 0.48751672 0.58403923] [0.58470798 0.640214 0.56821222 0.57958092 0.4235399 0.38765047 0.40526081] [0.63018279 1. 0.97191262 0.6997325 0.47347303 0.30294249 0.3328132 ] [0.51092287 0.79870709 0.92732947 0.99442711 0.51604993 0.39745876 0.27842176] [0.4560856 0.59028087 0.57579135 0.72291574 0.72180116 0.57779759 0.41462327] [0.34529648 0.605…	[[0.40474812 0.34394904 0.3351187 0.27924146 0.32151129 0.29574406 0.31441807] [0.49276202 0.36016213 0.36363636 0.42790967 0.39779965 0.37130863 0.33917197] [0.68225246 0.57223509 0.6066879 0.54950782 0.57874928 0.3634916 0.37188767] [0.96800811 0.67790967 0.6835553 0.98451071 0.60437174 0.43254198 0.36826867] [1. 0.80081065 0.82295889 0.88766647 0.67921251 0.39606254 0.35364794] [0.68818761 0.6…	[[0.15581098 0.14559387 0.17113665 0.13537676 0.12260536 0.19157088 0.16985951] [0.13920817 0.20689655 0.14814815 0.15197957 0.19923372 0.13282248 0.12771392] [0.14559387 0.16730524 0.5210728 0.33205619 0.29885057 0.14559387 0.13154534] [0.1532567 0.25542784 0.55938697 1. 0.22349936 0.19157088 0.15197957] [0.18263091 0.17241379 0.27969349 0.4265645 0.28480204 0.18518519 0.11877395] [0.1238825 0.1…
146	[[0.36357512 0.46350775 0.35369414 0.38356164 0.40175163 0.35302044 0.3310128 ] [0.46822367 0.44015271 0.47855378 0.57489333 0.42263642 0.4248821 0.43408938] [0.5250393 0.51673029 0.70918482 0.67639793 0.56568605 0.57893555 0.3664945 ] [0.54614866 0.42196272 0.63799686 1. 0.91354143 0.63620031 0.44352122] [0.49539636 0.47540984 0.54008534 0.82798114 0.96564114 0.74601392 0.50033685] [0.45834269 0…	[[0.44042335 0.48873336 0.42676681 0.45629908 0.44656879 0.4694435 0.46551724] [0.49351314 0.45817685 0.49419597 0.66541482 0.58808467 0.39774667 0.41908501] [0.45151929 0.48548993 0.61232503 0.90935473 0.79003073 0.48890406 0.46346876] [0.41959713 0.53414135 0.87231137 1. 0.77978832 0.48890406 0.49334244] [0.48924548 0.60856948 0.63229771 0.83885285 0.66848754 0.4339365 0.42045067] [0.50085353 0…	[[0.11372951 0.10245902 0.12192623 0.15368852 0.11577869 0.14446721 0.18237705] [0.09631148 0.14959016 0.33606557 0.43954918 0.35655738 0.3227459 0.36168033] [0.18032787 0.2079918 0.62602459 0.84221311 0.61680328 0.35245902 0.40163934] [0.15983607 0.25717213 0.53381148 1. 0.68032787 0.54713115 0.27766393] [0.13729508 0.17520492 0.26127049 0.60758197 0.43852459 0.17110656 0.11065574] [0.12909836 0…
147	[[0.43642404 0.30504379 0.45726367 0.50860767 0.49350649 0.39323467 0.4551495 ] [0.40169133 0.38961039 0.48444579 0.49350649 0.5243129 0.46390818 0.59559046] [0.48414376 0.50739958 0.6499547 0.76744186 0.5436424 0.52884325 0.49833887] [0.36816672 0.49290245 1. 0.94623981 0.85472667 0.4192087 0.50951374] [0.46813651 0.36816672 0.50166113 0.64844458 0.66596195 0.49290245 0.39655693] [0.41618846 0.4…	[[0.40662999 0.40662999 0.46569195 0.49276202 0.36016213 0.36363636 0.42790967] [0.47929936 0.54255935 0.71569195 0.68225246 0.57223509 0.6066879 0.54950782] [0.46019108 0.62290098 0.84206717 0.96800811 0.67790967 0.6835553 0.98451071] [0.42414592 0.6239143 0.88911407 1. 0.80081065 0.82295889 0.88766647] [0.36754488 0.48769543 0.63925883 0.68818761 0.61392588 0.69585987 0.83280255] [0.37405906 0.…	[[0.16375 0.1725 0.15125 0.2275 0.29375 0.18125 0.1675 ] [0.175 0.1625 0.38375 0.4125 0.325 0.235 0.135 ] [0.1325 0.27125 0.745 0.705 0.58 0.27375 0.1625 ] [0.1875 0.1975 0.3875 1. 0.53125 0.2825 0.1425 ] [0.135 0.16625 0.26875 0.18 0.20625 0.15875 0.165 ] [0.14625 0.1475 0.1275 0.12 0.16125 0.11875 0.14 ] [0.16375 0.12 0.1325 0.13125 0.1275 0.19 0.12875]]
148	[[0.34331683 0.42450495 0.36237624 0.40569307 0.41064356 0.51683168 0.39183168] [0.36732673 0.33217822 0.45519802 0.44777228 0.525 0.47623762 0.46386139] [0.32871287 0.35247525 0.5519802 0.8259901 0.73910891 0.3789604 0.43415842] [0.33514851 0.39356436 0.54554455 1. 0.86138614 0.57821782 0.32673267] [0.35470297 0.31311881 0.47821782 0.68762376 0.67549505 0.54207921 0.38787129] [0.32326733 0.38836…	[[0.42829889 0.41319555 0.33529412 0.31764706 0.32988871 0.32130366 0.32750397] [0.46136725 0.36518283 0.42829889 0.45675676 0.51049285 0.36995231 0.37122417] [0.33259141 0.37170111 0.59030207 0.85135135 0.67631161 0.38108108 0.34562798] [0.41144674 0.3772655 0.62527822 1. 0.67869634 0.40079491 0.38410175] [0.40683625 0.40047695 0.73577107 0.93227345 0.62146264 0.45596184 0.40143084] [0.33259141 …	[[0.15279503 0.14782609 0.13664596 0.16149068 0.18881988 0.12298137 0.1863354 ] [0.13540373 0.1689441 0.21490683 0.37639752 0.2484472 0.20993789 0.21490683] [0.16521739 0.2310559 0.36645963 0.48198758 0.39130435 0.20993789 0.20621118] [0.1863354 0.3515528 0.76149068 1. 0.55900621 0.23229814 0.18136646] [0.13416149 0.14782609 0.42484472 0.48944099 0.46583851 0.22360248 0.19751553] [0.18012422 0.17…
149	[[0.44658856 0.43739949 0.49942568 0.49138525 0.57822192 0.37927866 0.41925109] [0.53572249 0.43900758 0.69101769 0.58855961 0.32759017 0.40845394 0.30186079] [0.3597519 0.54674937 0.92510912 0.81346198 0.40776476 0.35791408 0.30323915] [0.39306226 0.4633586 0.79875948 1. 0.58028946 0.52354698 0.33999541] [0.32414427 0.36871123 0.54904663 0.65196416 0.51022283 0.40868367 0.41649437] [0.36802205 0…	[[0.48798891 0.44902987 0.45565137 0.51432091 0.45488143 0.39728981 0.43178318] [0.52679396 0.52048044 0.53387743 0.74160764 0.5683708 0.39128426 0.40591315] [0.38281491 0.45888512 0.66199569 0.90175547 0.63966739 0.50585156 0.40945488] [0.43840468 0.50862334 0.64243917 1. 0.73544811 0.46427472 0.41330459] [0.3737296 0.5066215 0.57961195 0.66984909 0.58207576 0.43132122 0.43239914] [0.41499846 0.…	[[0.20705347 0.25824801 0.30602958 0.17519909 0.18202503 0.16951081 0.12059158] [0.27986348 0.41410694 0.32650739 0.22411832 0.185438 0.30147895 0.11604096] [0.55290102 0.48009101 0.47440273 0.45620023 0.29806598 0.2662116 0.20136519] [0.56541524 0.7963595 0.86575654 1. 0.5301479 0.48464164 0.25369738] [0.43913538 0.66780432 0.7883959 0.52901024 0.71444824 0.4960182 0.43686007] [0.40841866 0.3811…
150	[[0.41855401 0.37761324 0.35474739 0.40483449 0.48301394 0.76720383 0.96080139] [0.3902439 0.41267422 0.41463415 0.42486934 0.33601916 0.43379791 0.45579268] [0.35561847 0.37761324 0.59364111 0.67290941 0.57164634 0.48889373 0.51045296] [0.459277 0.41158537 0.56054007 1. 0.90788328 0.50675087 0.52591463] [0.43641115 0.51829268 0.62086237 0.80204704 0.97212544 0.50043554 0.43270906] [0.42791812 0.…	[[0.44816102 0.45988995 0.44946423 0.48769186 0.48682305 0.47538372 0.46350999] [0.44526499 0.5085433 0.42977121 0.61772372 0.68882131 0.5085433 0.52085143] [0.45105705 0.46350999 0.64147118 0.86996814 0.80306979 0.54068926 0.48392702] [0.45337388 0.44497538 0.73399942 1. 0.87619461 0.54300608 0.4196351 ] [0.43831451 0.45757312 0.69273096 0.9552563 0.79163047 0.50593687 0.45062265] [0.36403128 0.…	[[0.12782956 0.18109188 0.22902796 0.27430093 0.18641811 0.15712383 0.16910786] [0.12916112 0.20106525 0.24633822 0.27163782 0.31424767 0.22237017 0.2183755 ] [0.16644474 0.15579228 0.32623169 0.71637816 0.62450067 0.19174434 0.1677763 ] [0.15046605 0.2023968 0.2689747 1. 0.43275632 0.24900133 0.12383489] [0.25965379 0.13981358 0.25832224 0.38082557 0.16378162 0.16511318 0.13981358] [0.13581891 0…
151	[[0.95763523 0.51986596 0.35232169 0.42029679 0.39061752 0.40162757 0.36285304] [0.84442317 0.53350886 0.45619914 0.51866922 0.52848253 0.44901867 0.35662997] [0.55433222 0.36716132 0.67280996 0.82168502 0.62422212 0.53207276 0.33245572] [0.42867401 0.40689325 0.54715175 1. 0.97630445 0.63116324 0.51842987] [0.36979416 0.35902346 0.36787937 0.69291527 0.76424126 0.49186213 0.41191958] [0.45524174…	[[0.3844603 0.40524194 0.49798387 0.5258995 0.51116625 0.37050248 0.37158809] [0.4469603 0.54544045 0.5766129 0.72611663 0.67959057 0.44044665 0.43486352] [0.43005583 0.50046526 0.71727667 0.97037841 0.81513648 0.45564516 0.34630893] [0.40462159 0.52745037 0.74333127 1. 0.67462779 0.37096774 0.42400744] [0.44897643 0.51985112 0.56994417 0.63771712 0.46277916 0.43796526 0.30521092] [0.46277916 0.3…	[[0.13212435 0.15284974 0.1865285 0.15803109 0.20336788 0.17098446 0.12694301] [0.20466321 0.14119171 0.19818653 0.20466321 0.21632124 0.16450777 0.18523316] [0.16321244 0.35492228 0.32253886 0.71243523 0.49870466 0.20854922 0.12435233] [0.29015544 0.29663212 0.53497409 1. 0.69689119 0.24352332 0.22150259] [0.24352332 0.15284974 0.47927461 0.52331606 0.2746114 0.25906736 0.1515544 ] [0.2253886 0.…
152	[[0.32605531 0.3588064 0.41217855 0.33891315 0.25958273 0.32387191 0.31004367] [0.34788937 0.48083455 0.3942261 0.36948083 0.43182921 0.35322659 0.3204755 ] [0.30688986 0.48568656 0.60189229 0.68728772 0.48326055 0.40247453 0.44881126] [0.44177584 0.46797671 0.73410966 1. 0.57326541 0.38064047 0.39543911] [0.46724891 0.43498302 0.56647259 0.6062591 0.54439592 0.42163998 0.36414362] [0.4279476 0.4…	[[0.50558824 0.42323529 0.36485294 0.48338235 0.45911765 0.49073529 0.47588235] [0.45176471 0.49470588 0.52647059 0.70911765 0.52132353 0.48676471 0.36588235] [0.40602941 0.49838235 0.8025 0.76955882 0.66558824 0.43014706 0.42882353] [0.44338235 0.60176471 0.82220588 1. 0.56808824 0.43147059 0.42867647] [0.44220588 0.52308824 0.69970588 0.73720588 0.62294118 0.43058824 0.42014706] [0.41132353 0.4…	[[0.1691678 0.15961801 0.25102319 0.26875853 0.18417462 0.12278308 0.1377899 ] [0.15143247 0.15416098 0.24693042 0.34242838 0.18008186 0.1787176 0.17326057] [0.19645293 0.25238745 0.71759891 0.77626194 0.46248295 0.27148704 0.1691678 ] [0.14597544 0.24829468 0.52933151 1. 0.43792633 0.21418827 0.20190996] [0.14051842 0.21828104 0.3165075 0.40109141 0.24965894 0.20190996 0.14461119] [0.15825375 0.…
153	[[0.53401639 0.50881148 0.32295082 0.39590164 0.43463115 0.48053279 0.63340164] [0.90532787 1. 0.54385246 0.46680328 0.425 0.525 0.61352459] [0.63934426 0.86598361 0.6022541 0.64221311 0.6 0.47172131 0.50778689] [0.37069672 0.40819672 0.6067623 0.96147541 0.80737705 0.48053279 0.45922131] [0.37192623 0.39446721 0.53586066 0.78237705 0.82459016 0.65963115 0.39036885] [0.39590164 0.3125 0.37540984 …	[[0.39712652 0.39377877 0.47454317 0.5046729 0.55600502 0.58208955 0.50606779] [0.53103641 0.47691449 0.49658251 0.55823685 0.66578323 0.61068489 0.44817966] [0.50481239 0.49365323 0.54345097 0.78560469 0.8927326 0.58990096 0.41888687] [0.46282606 0.45417771 0.67219975 1. 0.93095271 0.62282048 0.48054122] [0.40842516 0.4476217 0.65685591 0.9920491 0.80066955 0.56660622 0.44022876] [0.4529223 0.52…	[[0.15426997 0.13498623 0.15426997 0.17355372 0.17493113 0.14187328 0.15564738] [0.1322314 0.14876033 0.19972452 0.16666667 0.25344353 0.21900826 0.15151515] [0.13636364 0.19834711 0.16253444 0.44214876 0.44352617 0.41322314 0.20936639] [0.15013774 0.14738292 0.4476584 1. 0.67493113 0.54407713 0.24380165] [0.15013774 0.18732782 0.27961433 0.52754821 0.60881543 0.36639118 0.2107438 ] [0.15977961 0…
154	[[0.39980984 0.49156168 0.5640599 0.44354647 0.46731638 0.49726646 0.44497266] [0.38816259 0.41264559 0.59496078 0.43166152 0.4625624 0.4095555 0.46636558] [0.41644878 0.47183266 0.6154029 0.71333492 0.46589018 0.37865462 0.38887568] [0.46612788 0.52317566 0.90777276 1. 0.61777989 0.46018541 0.3582125 ] [0.39671975 0.42857143 0.59995246 0.87829807 0.72284288 0.53458522 0.46660328] [0.38721179 0.3…	[[0.48115064 0.3990916 0.42180167 0.39788039 0.42286147 0.48523846 0.466919 ] [0.42392127 0.42059046 0.43028009 0.4994701 0.46873581 0.4658592 0.40439061] [0.35306586 0.49659349 0.58349735 0.63512491 0.61392884 0.48190765 0.42513248] [0.42906889 0.44935655 0.65253596 1. 0.85677517 0.57728993 0.466919 ] [0.49144587 0.49250568 0.69538229 0.90628312 0.79015897 0.58803936 0.48811506] [0.38016654 0.44…	[[0.13079019 0.13487738 0.17438692 0.14986376 0.20299728 0.16348774 0.16348774] [0.14305177 0.13079019 0.3719346 0.25613079 0.1880109 0.19073569 0.15531335] [0.1852861 0.20844687 0.34604905 0.5027248 0.41961853 0.23978202 0.15531335] [0.13351499 0.22479564 0.34741144 1. 0.83514986 0.45504087 0.17574932] [0.14850136 0.21798365 0.52043597 0.63896458 0.71525886 0.38419619 0.14305177] [0.19754768 0.1…
155	[[0.4669306 0.41127154 0.42244993 0.45156032 0.48672566 0.48928738 0.46483465] [0.42477876 0.49161621 0.46297159 0.45388915 0.3539823 0.42966931 0.37983232] [0.46110852 0.57871449 0.5854681 0.64508617 0.46879367 0.44108058 0.40521658] [0.55146716 0.46390312 0.6597578 1. 0.73078714 0.4215184 0.36353051] [0.52585002 0.43502562 0.50861667 0.71751281 0.77526782 0.48439683 0.38146251] [0.52375408 0.41…	[[0.37202797 0.36550117 0.45641026 0.43045843 0.403108 0.38787879 0.41678322] [0.39083139 0.40792541 0.61662782 0.7993784 0.62968143 0.34265734 0.33317793] [0.33348873 0.45112665 0.74747475 0.98104118 0.63418803 0.42035742 0.49059829] [0.37078477 0.41460761 0.65563326 1. 0.7034965 0.42610723 0.35695416] [0.35508936 0.40512821 0.63620824 0.65843046 0.51515152 0.403108 0.38368298] [0.4974359 0.6500…	[[0.17396907 0.12886598 0.17268041 0.19329897 0.23195876 0.15463918 0.1314433 ] [0.1314433 0.14819588 0.24871134 0.32474227 0.40592784 0.13530928 0.12628866] [0.13530928 0.40463918 0.72036082 0.8492268 0.47293814 0.21005155 0.14819588] [0.2242268 0.28737113 0.92396907 1. 0.53865979 0.35438144 0.19201031] [0.1507732 0.25902062 0.59149485 0.41108247 0.32216495 0.16494845 0.12886598] [0.15850515 0.1…
156	[[0.40421003 0.47753075 0.39262062 0.35785241 0.35241249 0.4153264 0.43614002] [0.45364238 0.44914853 0.38150426 0.42218543 0.3987701 0.29730369 0.30747398] [0.41745506 0.45316935 0.60666982 0.55889309 0.44134342 0.41887417 0.43921476] [0.37842952 0.39072848 0.74905393 1. 0.61352886 0.38245033 0.47209082] [0.42809839 0.4231315 0.58751183 0.86518448 0.68140965 0.41627247 0.37417219] [0.65988647 0.…	[[0.44813997 0.47131148 0.42449559 0.43332282 0.40321564 0.40447667 0.43679067] [0.38398487 0.42276166 0.47698613 0.54650063 0.52285624 0.38303909 0.42465322] [0.39312736 0.37279319 0.64391551 0.81005675 0.61002522 0.44199243 0.38225095] [0.39470366 0.49322194 0.84000631 1. 0.54350567 0.38713745 0.34552333] [0.32771122 0.48376419 0.87011349 0.91078184 0.51497478 0.37011349 0.3674338 ] [0.38461538…	[[0.1512605 0.15826331 0.19047619 0.17366947 0.20308123 0.16386555 0.14845938] [0.2535014 0.16666667 0.18627451 0.27030812 0.29691877 0.21708683 0.13305322] [0.14985994 0.1442577 0.27591036 0.59103641 0.19747899 0.14565826 0.13585434] [0.17507003 0.22689076 0.54481793 1. 0.69887955 0.20308123 0.14985994] [0.18627451 0.18207283 0.28711485 0.29691877 0.30112045 0.14705882 0.17927171] [0.16946779 0.…
157	[[0.36907216 0.39175258 0.39716495 0.3742268 0.37989691 0.31030928 0.32912371] [0.3992268 0.35463918 0.37989691 0.33917526 0.37474227 0.29664948 0.33840206] [0.27087629 0.40386598 0.46520619 0.63530928 0.38402062 0.3685567 0.35463918] [0.33015464 0.43634021 0.73994845 1. 0.63015464 0.27345361 0.32396907] [0.37860825 0.37448454 0.59407216 0.9814433 0.74149485 0.37757732 0.30309278] [0.28969072 0.3…	[[0.44452043 0.45717217 0.4949564 0.46691742 0.44725594 0.50230809 0.51718242] [0.34296461 0.44759788 0.48538212 0.72764575 0.62916738 0.57411523 0.44725594] [0.45734314 0.51359207 0.59223799 0.91058301 0.88647632 0.68627116 0.40759104] [0.4759788 0.46914002 0.53000513 1. 0.90271841 0.61548983 0.47067875] [0.43255257 0.46503676 0.59189605 0.75705249 0.77927851 0.55821508 0.42485895] [0.50914686 0…	[[0.24212812 0.12812161 0.13680782 0.15418024 0.19761129 0.11183496 0.11292074] [0.1237785 0.12052117 0.16938111 0.21606949 0.18241042 0.14875136 0.13897937] [0.12160695 0.25190011 0.67752443 0.48534202 0.25515744 0.14115092 0.1465798 ] [0.12486428 0.53637351 0.90879479 1. 0.29750271 0.15852334 0.13355049] [0.1009772 0.23887079 0.74484256 0.64169381 0.16829533 0.1422367 0.1237785 ] [0.1194354 0.1…
158	[[0.50243161 0.39908815 0.51732523 0.40881459 0.30942249 0.40486322 0.38844985] [0.49270517 0.44650456 0.61155015 0.6775076 0.61033435 0.41945289 0.30972644] [0.59696049 0.70151976 0.64224924 0.92978723 0.80729483 0.54012158 0.37841945] [0.59392097 0.68419453 0.85927052 1. 0.71641337 0.61793313 0.48297872] [0.65045593 0.67598784 0.61610942 0.94042553 0.80273556 0.52674772 0.43282675] [0.50455927 …	[[0.47361702 0.50170213 0.49446809 0.62524823 0.63829787 0.64241135 0.53971631] [0.43602837 0.43078014 0.5729078 0.77673759 0.67702128 0.63276596 0.53687943] [0.40056738 0.57546099 0.77163121 1. 0.82609929 0.57929078 0.44695035] [0.4977305 0.5551773 0.83702128 0.99985816 0.73007092 0.52695035 0.43120567] [0.45744681 0.4693617 0.70170213 0.85943262 0.69219858 0.4964539 0.45262411] [0.48269504 0.49…	[[0.1541555 0.15817694 0.15147453 0.25201072 0.14075067 0.15817694 0.13806971] [0.14745308 0.20241287 0.30697051 0.27211796 0.24262735 0.1769437 0.15013405] [0.16487936 0.3002681 0.89276139 0.72386059 0.66353887 0.18766756 0.13806971] [0.13538874 0.29758713 0.60723861 1. 0.60857909 0.28954424 0.1769437 ] [0.15013405 0.14343164 0.19034853 0.32841823 0.55630027 0.62198391 0.29758713] [0.12734584 0.…
159	[[0.31096408 0.40529301 0.40831758 0.50226843 0.45822306 0.34820416 0.37977316] [0.38903592 0.39017013 0.35293006 0.43119093 0.40567108 0.34877127 0.31172023] [0.3710775 0.45879017 0.4979206 0.49943289 0.5637051 0.36351607 0.35822306] [0.34517958 0.37939509 0.48884688 0.87750473 0.8536862 0.43969754 0.35519849] [0.44026465 0.4342155 0.38223062 0.75614367 1. 0.57769376 0.40075614] [0.37126654 0.35…	[[0.41203029 0.3920769 0.40838916 0.38231867 0.38960093 0.33789688 0.39732013] [0.39163997 0.38697932 0.60078648 0.55694728 0.47087096 0.38814448 0.33804253] [0.35522866 0.48179435 0.78298864 0.73201282 0.51121468 0.43591611 0.41581707] [0.40401981 0.50101952 1. 0.9484416 0.57529857 0.40387416 0.42528401] [0.3572677 0.49257209 0.76361783 0.76420041 0.58068745 0.38654238 0.36294786] [0.3205651 0.4…	[[0.14164306 0.17705382 0.1898017 0.19405099 0.16855524 0.16855524 0.1529745 ] [0.21388102 0.20396601 0.24645892 0.26062323 0.27620397 0.17847025 0.1529745 ] [0.14305949 0.21388102 0.3611898 0.99150142 0.5184136 0.19971671 0.13314448] [0.16855524 0.2266289 0.40084986 1. 0.4674221 0.29461756 0.17988669] [0.18271955 0.24362606 0.28611898 0.3796034 0.21246459 0.16997167 0.14589235] [0.15014164 0.165…
160	[[0.41638924 0.32266325 0.24865557 0.39615877 0.39334187 0.34571063 0.33879641] [0.38181818 0.38053777 0.38207426 0.52394366 0.3731114 0.21715749 0.37797695] [0.45864277 0.41024328 0.54340589 0.8128041 0.54775928 0.48297055 0.34878361] [0.43431498 0.39129321 0.56414853 1. 0.85505762 0.47298335 0.35800256] [0.36158771 0.42996159 0.42509603 0.69372599 0.77746479 0.38412292 0.39052497] [0.30371319 0…	[[0.36280355 0.48145994 0.4584848 0.46837284 0.48175076 0.48116911 0.47229897] [0.50865203 0.4702632 0.62541806 0.5771412 0.53191799 0.43056565 0.53715283] [0.52784644 0.56303621 0.74058456 0.8492075 0.75730697 0.54311473 0.41471572] [0.47375309 0.57263342 0.71310164 1. 0.78697106 0.47433474 0.4405991 ] [0.4773884 0.55300276 0.78711648 0.86011342 0.54427803 0.51810382 0.49033009] [0.46648248 0.47…	[[0.13333333 0.18723404 0.1929078 0.17588652 0.14751773 0.13900709 0.20992908] [0.14042553 0.14751773 0.16737589 0.23546099 0.16737589 0.15177305 0.22978723] [0.13758865 0.16453901 0.3787234 0.68794326 0.33758865 0.34184397 0.24113475] [0.23687943 0.25531915 0.32340426 1. 0.59574468 0.21843972 0.48794326] [0.17588652 0.17163121 0.34609929 0.46808511 0.29078014 0.3929078 0.2893617 ] [0.15460993 0.…
161	[[0.48544579 0.60073344 0.42562457 0.44991978 0.34494614 0.33600733 0.30254412] [0.34311254 0.5035526 0.60646344 0.7377951 0.5090534 0.29268852 0.26610131] [0.36121934 0.40614256 0.77813431 0.93330277 0.7435251 0.35526014 0.31606693] [0.32110933 0.54182902 0.66215906 1. 0.77492551 0.41989457 0.42447857] [0.45427458 0.41668577 0.59202384 0.64588586 0.68622507 0.38001375 0.40385056] [0.5024066 0.49…	[[0.3139901 0.317139 0.34292997 0.29974509 0.38206628 0.35282651 0.31264058] [0.42795022 0.36827111 0.42465137 0.36347278 0.30154446 0.29149798 0.33348328] [0.41655421 0.5134203 0.66846604 0.66936572 0.42795022 0.31024142 0.30094467] [0.4891288 0.6917079 0.86969561 0.98890388 0.57579847 0.39646124 0.29329735] [0.53216374 0.62018294 1. 0.90793222 0.71225071 0.35117709 0.32238716] [0.47953216 0.671…	[[0.12614679 0.11582569 0.12385321 0.12614679 0.22821101 0.14105505 0.1766055 ] [0.14908257 0.35779817 0.28440367 0.32110092 0.23738532 0.27408257 0.17201835] [0.19151376 0.16857798 0.6353211 0.69380734 0.86009174 0.24885321 0.23509174] [0.23509174 0.26376147 0.4483945 0.90711009 0.76605505 0.39908257 0.3956422 ] [0.11926606 0.16399083 0.36353211 0.34059633 0.40252294 0.41055046 1. ] [0.14220183 …
162	[[0.54530516 0.69953052 0.91690141 0.60046948 0.38896714 0.37535211 0.31103286] [0.58591549 0.57723005 0.61713615 0.63661972 0.4028169 0.35046948 0.26150235] [0.72253521 0.68544601 0.81596244 0.58521127 0.51267606 0.3971831 0.2685446 ] [0.81948357 0.66150235 0.85375587 1. 0.55633803 0.36150235 0.19976526] [0.79389671 0.52535211 0.60915493 0.74835681 0.50633803 0.28215962 0.2786385 ] [0.51126761 0…	[[0.40564087 0.44034259 0.44388659 0.62418783 0.68857058 0.62448317 0.47519197] [0.37906084 0.43340224 0.53160071 0.7994684 0.82457177 0.62891317 0.48213231] [0.3984052 0.4746013 0.64116952 0.90933255 0.98287064 0.61148848 0.5249557 ] [0.36591849 0.44063792 0.64190786 1. 0.8970762 0.64190786 0.56024808] [0.42306556 0.46928529 0.68857058 0.80729474 0.67144123 0.5998228 0.61473715] [0.37197283 0.44…	[[0.16762178 0.18051576 0.13610315 0.16332378 0.14183381 0.13896848 0.16618911] [0.19054441 0.1991404 0.19054441 0.16189112 0.15329513 0.16475645 0.16618911] [0.18767908 0.27936963 0.27507163 0.39255014 0.34813754 0.17908309 0.22063037] [0.2234957 0.34670487 0.98853868 1. 0.4269341 0.20630372 0.18481375] [0.16332378 0.39111748 0.67048711 0.65902579 0.52722063 0.19340974 0.13037249] [0.17908309 0.…
163	[[0.39297702 0.41466563 0.41931319 0.44513297 0.32894397 0.34340305 0.37490318] [0.30131681 0.42886651 0.41208366 0.46733798 0.40304673 0.46914537 0.49496514] [0.35398916 0.4187968 0.57035889 0.89827007 0.66046992 0.46940356 0.47895688] [0.3369481 0.42241157 0.72682675 1. 0.68990447 0.5344694 0.41466563] [0.39297702 0.31216112 0.44461658 0.69455203 0.54970307 0.42215337 0.38962045] [0.27937 0.347…	[[0.47309191 0.53397778 0.58952532 0.49170394 0.42129563 0.47770884 0.44351464] [0.42057423 0.47424614 0.58187852 0.56990333 0.60857019 0.48939547 0.45837541] [0.40874333 0.55908238 0.74188429 0.93175588 0.73178474 0.45548983 0.48174867] [0.4145145 0.63252056 0.82628769 1. 0.74260568 0.49935074 0.40513634] [0.48333574 0.59572933 0.74145145 0.9407012 0.80176021 0.53109219 0.43586784] [0.44351464 0…	[[0.15339233 0.19616519 0.16666667 0.18436578 0.21238938 0.14749263 0.16814159] [0.19026549 0.15339233 0.2300885 0.34218289 0.25221239 0.15781711 0.15781711] [0.21091445 0.24336283 0.37463127 0.30973451 0.42182891 0.20058997 0.22566372] [0.20353982 0.17846608 0.4660767 1. 0.37315634 0.20943953 0.20058997] [0.21386431 0.14896755 0.22713864 0.27138643 0.16961652 0.15929204 0.1740413 ] [0.18584071 0…
164	[[0.25603493 0.28813559 0.34411916 0.28890601 0.31689779 0.40960452 0.33795583] [0.30611197 0.36569081 0.32074987 0.50205444 0.4180791 0.41088855 0.34206471] [0.29173087 0.44453005 0.51951721 0.74319466 0.596302 0.42141757 0.40832049] [0.27195686 0.32742681 0.51232666 1. 0.79173087 0.51540832 0.50436569] [0.33410375 0.36029789 0.38623523 0.73240883 0.95223421 0.55367232 0.40575244] [0.26990241 0.…	[[0.46499182 0.42500372 0.38501561 0.4102869 0.36940687 0.38204252 0.41861157] [0.36137952 0.44388286 0.50854764 0.51270997 0.50170953 0.49442545 0.43243645] [0.46439721 0.40330013 0.57425301 0.92403746 0.58376691 0.41563847 0.36435261] [0.5326297 0.58911848 0.75382786 1. 0.76215252 0.45503196 0.45666716] [0.50958823 0.49249294 0.78147763 0.95064665 0.55804965 0.45726178 0.42872008] [0.48610079 0…	[[0.16452074 0.2360515 0.47925608 0.30901288 0.16881259 0.18741059 0.16309013] [0.18597997 0.20171674 0.30042918 0.31902718 0.21316166 0.17167382 0.15736767] [0.17596567 0.22317597 0.47067239 0.72532189 0.23175966 0.14592275 0.1702432 ] [0.17596567 0.44062947 0.96709585 1. 0.45636624 0.14592275 0.14306152] [0.14735336 0.28898426 0.6795422 0.61802575 0.29327611 0.14878398 0.14878398] [0.12589413 0…
165	[[0.31702945 0.36670935 0.35723431 0.33930858 0.30320102 0.37055058 0.33367478] [0.35339309 0.3049936 0.26274008 0.40332907 0.41485275 0.37336748 0.35697823] [0.36619718 0.45300896 0.66965429 0.55160051 0.44302177 0.38412292 0.37080666] [0.40025608 0.52983355 0.93956466 1. 0.47119078 0.43226633 0.41331626] [0.33008963 0.45275288 0.61613316 0.77106274 0.61818182 0.35620999 0.34929577] [0.42151088 …	[[0.37664081 0.46643795 0.39558473 0.41631862 0.49254177 0.52252387 0.58621718] [0.41706444 0.41855609 0.43690334 0.48075776 0.54997017 0.54564439 0.58651551] [0.51252983 0.43824582 0.61336516 0.69152745 0.61470764 0.53550119 0.60560859] [0.4801611 0.53520286 0.7850537 1. 0.64558473 0.52207637 0.41094869] [0.5477327 0.52655131 0.75074582 0.97777446 0.55071599 0.43302506 0.45316229] [0.44674821 0.…	[[0.15754339 0.20427236 0.20160214 0.2082777 0.23230975 0.29506008 0.14686248] [0.24165554 0.24165554 0.22296395 0.30574099 0.38184246 0.26835781 0.17890521] [0.42990654 0.34712951 0.3965287 0.7222964 0.80106809 0.52336449 0.24032043] [0.17623498 0.13351135 0.49132176 1. 0.93991989 0.88918558 0.35246996] [0.18291055 0.15620828 0.36982644 0.35380507 0.56074766 0.40453939 0.57276368] [0.15754339 0.…
166	[[0.50293358 0.41961981 0.48838301 0.44778221 0.37831495 0.40999765 0.33536728] [0.40506923 0.51936165 0.58530861 0.48627083 0.46890401 0.3722131 0.4480169 ] [0.37690683 0.63083783 0.83079089 0.97653133 0.58530861 0.4620981 0.28678714] [0.53133067 0.50504576 0.76320113 1. 0.67049988 0.38746773 0.40765079] [0.4355785 0.34475475 0.38559024 0.562544 0.58272706 0.48134241 0.36540718] [0.54658531 0.35…	[[0.50459471 0.44918393 0.35591826 0.45535592 0.41695241 0.35276368 0.37690303] [0.65340831 0.46262515 0.60279797 0.62570292 0.58277328 0.38115485 0.36291318] [0.76052668 0.52900837 0.69798382 0.95391579 0.62446852 0.39528185 0.42518173] [0.80907969 0.70717323 0.94609793 1. 0.62954327 0.46687697 0.40323687] [0.78082568 0.64943081 0.89919078 0.9326567 0.52132766 0.46413386 0.4268276 ] [0.62830887 …	[[0.14225941 0.13528591 0.20223152 0.17015342 0.15202232 0.20362622 0.18270572] [0.17433752 0.14783821 0.25941423 0.37099024 0.36122734 0.23430962 0.14923291] [0.17015342 0.24407252 0.44072524 0.75174338 0.9651325 0.39748954 0.14365411] [0.31520223 0.25104603 0.47280335 1. 0.94421199 0.49372385 0.19944212] [0.27057183 0.31101813 0.28312413 0.31101813 0.34867503 0.24686192 0.19246862] [0.24965132 …
167	[[0.40690691 0.50815101 0.83590734 0.8018018 0.41419991 0.47897898 0.51351351] [0.30630631 0.44658945 0.61046761 0.6973402 0.52552553 0.44959245 0.51265551] [0.49077649 0.41698842 0.84877735 0.84019734 0.67910768 0.55212355 0.41827542] [0.42406692 0.55598456 0.75375375 1. 0.86336336 0.56628057 0.41184041] [0.3009438 0.37451737 0.43135993 0.61540112 0.58172458 0.51136851 0.51994852] [0.3043758 0.3…	[[0.4032181 0.3950932 0.31320695 0.37278955 0.38187032 0.40815676 0.35239764] [0.41835272 0.39158834 0.49960172 0.55552015 0.4519675 0.35606181 0.44846264] [0.38553449 0.47570495 0.65747969 0.93085869 0.62705114 0.42902661 0.45340131] [0.40353672 0.46343795 0.74749084 1. 0.9566672 0.4776167 0.3775689 ] [0.38712761 0.46646487 0.72136371 0.87398439 0.74526047 0.50963836 0.36370878] [0.40258085 0.34…	[[0.15965167 0.14804064 0.15239478 0.15239478 0.1509434 0.15965167 0.1712627 ] [0.19593614 0.20754717 0.21044993 0.18867925 0.18142235 0.16400581 0.15965167] [0.14949202 0.16981132 0.40928882 0.3701016 0.29317852 0.191582 0.18142235] [0.15820029 0.1988389 0.52830189 1. 0.69521045 0.2467344 0.14949202] [0.20174165 0.17997097 0.58345428 0.91727141 0.78664731 0.32946299 0.16545718] [0.16690856 0.148…
168	[[0.56571146 0.44985178 0.3638834 0.30014822 0.37648221 0.27198617 0.38883399] [0.44021739 0.44416996 0.36758893 0.41724308 0.41847826 0.45133399 0.4118083 ] [0.42218379 0.54249012 0.5993083 0.57164032 0.53804348 0.39229249 0.36511858] [0.35993083 0.62450593 0.84683794 1. 0.6833004 0.381917 0.38932806] [0.3861166 0.38414032 0.55607708 0.86931818 0.82411067 0.45998024 0.47850791] [0.39649209 0.489…	[[0.43649503 0.37380307 0.48202349 0.44896116 0.48220416 0.44426378 0.4968383 ] [0.43017164 0.41969286 0.47443541 0.50876242 0.57560976 0.53026197 0.48690154] [0.47551942 0.50930443 0.54634146 0.77109304 0.71671183 0.63468835 0.49358627] [0.44552846 0.55663957 0.60542005 1. 0.72935863 0.4968383 0.52267389] [0.44281843 0.46377597 0.52682927 0.64932249 0.766215 0.55844625 0.4767841 ] [0.50424571 0.…	[[0.10638298 0.10957447 0.12765957 0.14574468 0.14680851 0.1 0.14787234] [0.11382979 0.17234043 0.32340426 0.36489362 0.20638298 0.12553191 0.13085106] [0.25531915 0.47765957 0.87340426 0.95319149 0.37659574 0.15425532 0.12553191] [0.31808511 0.76808511 0.88829787 1. 0.46808511 0.25851064 0.18191489] [0.20851064 0.47446809 0.39148936 0.43404255 0.28191489 0.11382979 0.13404255] [0.12659574 0.2117…
169	[[0.39563863 0.47663551 0.45358255 0.51277259 0.77725857 0.78847352 0.53707165] [0.45514019 0.45514019 0.46074766 0.5588785 0.58286604 0.69813084 0.52242991] [0.37196262 0.50124611 0.8 0.80778816 0.64018692 0.52928349 0.49688474] [0.48380062 0.41464174 0.86542056 1. 0.64485981 0.4423676 0.5 ] [0.47850467 0.505919 0.65202492 0.6411215 0.56448598 0.60996885 0.41028037] [0.40560748 0.43271028 0.4660…	[[0.46754642 0.46447752 0.47798067 0.40340648 0.50606107 0.41921129 0.41598895] [0.42228019 0.47936167 0.52769679 0.54841185 0.5318398 0.46800675 0.43808501] [0.48795458 0.47690655 0.73162498 0.94414608 0.56268222 0.42473531 0.40248581] [0.44713825 0.51158509 0.82016265 1. 0.59920209 0.37394507 0.5304588 ] [0.42841798 0.51925733 0.81663342 0.7532607 0.50253184 0.4842719 0.47214976] [0.42381464 0.…	[[0.23432836 0.16716418 0.16716418 0.22835821 0.18656716 0.17164179 0.16268657] [0.15223881 0.18059701 0.18955224 0.34477612 0.16716418 0.21343284 0.22835821] [0.15074627 0.17761194 0.29552239 0.47462687 0.33731343 0.24328358 0.15820896] [0.15074627 0.16268657 0.4358209 1. 0.9119403 0.18507463 0.15522388] [0.1641791 0.17761194 0.25522388 0.34029851 0.43880597 0.17313433 0.20447761] [0.18208955 0.…
170	[[0.33915907 0.38703141 0.40957447 0.39057751 0.40374873 0.27001013 0.21960486] [0.50050659 0.67502533 0.6585613 0.52887538 0.42781155 0.34979737 0.30547112] [0.41970618 0.68870314 0.71707194 0.71580547 0.48657548 0.306231 0.3239615 ] [0.54837893 0.76342452 0.93439716 1. 0.68819656 0.37082067 0.39969605] [0.43591692 0.56737589 0.62360689 0.71200608 0.53647416 0.34650456 0.43034448] [0.52355623 0.…	[[0.3948859 0.26525328 0.33791876 0.3956951 0.30943518 0.35248422 0.36397475] [0.31995469 0.32092572 0.4743486 0.4722447 0.4011976 0.37255219 0.37433242] [0.40249231 0.42660625 0.61320602 0.82052112 0.68700437 0.46140152 0.37368506] [0.40313967 0.43372714 0.80352808 1. 0.91584399 0.49652047 0.3401845 ] [0.41090791 0.41446836 0.65625506 0.87441334 0.73636511 0.47548147 0.36494578] [0.40702379 0.40…	[[0.26461988 0.32017544 0.4005848 0.24415205 0.23099415 0.14035088 0.17105263] [0.21052632 0.28216374 0.46052632 0.19298246 0.35964912 0.14619883 0.14619883] [0.14035088 0.19590643 0.29239766 0.30994152 0.19005848 0.19883041 0.15497076] [0.21345029 0.23538012 0.3245614 1. 0.37865497 0.19005848 0.17982456] [0.16812865 0.25146199 0.60818713 0.66520468 0.47953216 0.29239766 0.21929825] [0.13596491 0…
171	[[0.38002497 0.39026217 0.34107366 0.34756554 0.2372035 0.28114856 0.35330836] [0.41523096 0.43370787 0.54881398 0.37478152 0.35006242 0.33757803 0.32559301] [0.44719101 0.47340824 0.717603 0.70486891 0.45418227 0.39825218 0.30586767] [0.478402 0.44294632 0.91860175 1. 0.6082397 0.38601748 0.36254682] [0.42621723 0.37752809 0.55930087 0.8227216 0.62521848 0.4639201 0.45717853] [0.33058677 0.41448…	[[0.40264128 0.42997543 0.42076167 0.39281327 0.43289312 0.44932432 0.46575553] [0.4247543 0.40156634 0.44809582 0.51735258 0.47036241 0.49308968 0.58077396] [0.43949631 0.42414005 0.52871622 0.88037469 0.74247543 0.51812039 0.48095823] [0.41385135 0.52625921 0.54376536 1. 0.9272113 0.54837224 0.40586609] [0.41845823 0.45654177 0.61870393 0.96099509 0.83230958 0.49017199 0.45515971] [0.41646192 0…	[[0.15384615 0.21005917 0.18491124 0.16715976 0.16715976 0.20414201 0.15680473] [0.15088757 0.25 0.30473373 0.23076923 0.21745562 0.23964497 0.16272189] [0.14053254 0.1612426 0.48964497 0.5 0.5295858 0.1908284 0.14349112] [0.21005917 0.17307692 0.60059172 1. 0.57840237 0.3535503 0.19378698] [0.17159763 0.22485207 0.56213018 0.39201183 0.33579882 0.26331361 0.18934911] [0.15236686 0.19378698 0.147…
172	[[0.39154193 0.45093847 0.41316227 0.48063673 0.53195533 0.5547636 0.50843431] [0.44808743 0.35732953 0.5188881 0.63791875 0.52506534 0.695177 0.510335 ] [0.37657401 0.54098361 0.59634117 0.66524115 0.57115704 0.59016393 0.38892849] [0.33285816 0.46353053 0.53029223 1. 0.88785935 0.58636256 0.39629366] [0.34735091 0.49774293 0.53385602 0.48657638 0.6593015 0.58612497 0.46994536] [0.37728677 0.429…	[[0.40312916 0.25 0.30426099 0.3526964 0.35402796 0.34221039 0.39996671] [0.26298269 0.21870839 0.29227696 0.45356192 0.47486684 0.34836884 0.32007324] [0.30176431 0.32406791 0.4445739 0.66544607 0.56341545 0.36950732 0.3526964 ] [0.38432091 0.26797603 0.61800932 1. 0.75066578 0.32023968 0.310253 ] [0.31391478 0.40945406 0.59387483 0.95838881 0.7135486 0.38681758 0.28545273] [0.2641478 0.35719041…	[[0.1490313 0.17883756 0.22503726 0.16393443 0.19225037 0.15946349 0.14008942] [0.17436662 0.16244411 0.43219076 0.31892697 0.31594635 0.25633383 0.15052161] [0.17585693 0.2876304 0.64977645 0.76602086 0.65275708 0.23845007 0.15052161] [0.16393443 0.17436662 0.414307 1. 0.59016393 0.35171386 0.18181818] [0.16393443 0.23248882 0.33084948 0.65424739 0.45901639 0.18926975 0.1490313 ] [0.18479881 0.1…
173	[[0.63190465 0.89021316 0.88379555 0.60623424 0.5083658 0.48063259 0.57070823] [0.57024983 0.55374742 0.4888838 0.56039422 0.57414623 0.51867981 0.53976622] [0.41026816 0.37267935 0.58400183 0.62159065 0.59981664 0.55099702 0.5090534 ] [0.31285813 0.44075178 0.7547559 1. 0.57208343 0.57735503 0.45748338] [0.41943617 0.4973642 0.52624341 0.76461151 0.57208343 0.48613339 0.37061655] [0.42516617 0.4…	[[0.44812462 0.46430732 0.45644283 0.47716273 0.62583182 0.51709014 0.41984271] [0.56518451 0.58000605 0.4668784 0.69736842 0.78811252 0.51149425 0.43012704] [0.43723533 0.49213551 0.7661827 0.90955838 0.8253176 0.50362976 0.34528131] [0.43950393 0.54416213 0.73169994 1. 0.87144586 0.45341803 0.37976407] [0.50756201 0.58242589 0.68814277 0.69267998 0.62658802 0.45961887 0.39488808] [0.49546279 0.…	[[0.15644172 0.14417178 0.17331288 0.26687117 0.19171779 0.15030675 0.15797546] [0.16564417 0.25153374 0.33128834 0.3404908 0.23466258 0.15490798 0.13803681] [0.26840491 0.3696319 0.34815951 0.51380368 0.41411043 0.27760736 0.1595092 ] [0.15337423 0.30674847 0.55214724 1. 0.51840491 0.19785276 0.14417178] [0.23619632 0.20245399 0.35429448 0.36656442 0.4601227 0.24539877 0.14263804] [0.14417178 0.…
174	[[0.45921522 0.46848989 0.47562426 0.33032105 0.43614744 0.51843044 0.40856124] [0.45208086 0.53674197 0.57669441 0.49583829 0.39334126 0.41284185 0.36765755] [0.45588585 0.56979786 0.86920333 0.98596908 0.47895363 0.42140309 0.37241379] [0.51129608 0.44185493 0.6568371 1. 0.7764566 0.52247325 0.44447087] [0.45969084 0.46825208 0.53816885 0.59881094 0.58049941 0.66563615 0.57074911] [0.33222354 0…	[[0.35931012 0.41184925 0.46470776 0.46023635 0.42398595 0.39715746 0.44873842] [0.44235069 0.39061003 0.44538486 0.58639412 0.63749601 0.43755989 0.40705845] [0.45832003 0.3623443 0.67566273 0.80549345 0.75758544 0.52603002 0.45528585] [0.46007665 0.51580965 0.66001278 1. 0.76189716 0.42861706 0.34366017] [0.3985947 0.46087512 0.59086554 0.70887895 0.6232833 0.47253274 0.35659534] [0.44362823 0.…	[[0.15895062 0.14969136 0.16203704 0.21604938 0.21604938 0.22993827 0.16975309] [0.16049383 0.1712963 0.24228395 0.30401235 0.27932099 0.36111111 0.16049383] [0.15123457 0.17283951 0.39969136 0.53395062 0.52777778 0.22839506 0.14660494] [0.27314815 0.1867284 0.34259259 1. 0.60339506 0.43364198 0.20987654] [0.17592593 0.32098765 0.18518519 0.65123457 0.52314815 0.19598765 0.20987654] [0.1882716 0.…
175	[[0.39102227 0.53515693 0.64422234 0.85341049 1. 0.67455725 0.44274943] [0.35525162 0.41486937 0.43994389 0.55619849 0.86919165 0.89689637 0.63405225] [0.36401894 0.45397159 0.54813256 0.73785727 0.56461511 0.54445029 0.54445029] [0.27722251 0.29808873 0.57566193 0.8050149 0.53094862 0.34525688 0.32631948] [0.3896195 0.36682448 0.35735578 0.4748378 0.3869893 0.37927407 0.3157987 ] [0.33824303 0.3…	[[0.43191456 0.38181247 0.44542171 0.46285535 0.43725459 0.45908591 0.46521125] [0.38448249 0.45782943 0.41840741 0.48123135 0.54546882 0.44133815 0.53965761] [0.43599812 0.39610492 0.51766923 0.60672216 0.68603738 0.53478875 0.490812 ] [0.47573425 0.41149678 0.57389665 1. 0.89932464 0.64661536 0.47651955] [0.39673316 0.48123135 0.58112141 0.84906549 0.99670174 0.71760641 0.54154233] [0.38338307 …	[[0.19648562 0.15495208 0.15654952 0.30191693 0.30511182 0.21884984 0.15175719] [0.19169329 0.17891374 0.17092652 0.37539936 0.42811502 0.22204473 0.14536741] [0.15015974 0.19488818 0.32108626 0.65335463 0.42971246 0.25079872 0.1629393 ] [0.2284345 0.23482428 0.28594249 1. 0.55111821 0.26996805 0.19808307] [0.15814696 0.17092652 0.28753994 0.14696486 0.26517572 0.1884984 0.1485623 ] [0.21086262 0…
176	[[0.42505706 0.34034999 0.40882577 0.44255643 0.35607406 0.31930003 0.32538676] [0.36621862 0.32538676 0.42531068 0.38879026 0.36545777 0.44433173 0.41440528] [0.41694142 0.47856962 0.48846056 0.70428608 0.41998478 0.35455237 0.37255897] [0.45067208 0.61273142 0.77124017 1. 0.52599543 0.38194268 0.40197819] [0.48212021 0.56353031 0.66878012 0.78113112 0.55921887 0.38980472 0.30205427] [0.38447882…	[[0.37928287 0.41354582 0.39537849 0.34741036 0.38135458 0.37816733 0.35219124] [0.45306773 0.3974502 0.43792829 0.37083665 0.47250996 0.40079681 0.37195219] [0.3987251 0.38103586 0.49370518 0.70836653 0.56494024 0.52685259 0.36095618] [0.42055777 0.48557769 0.57450199 1. 0.82262948 0.53912351 0.35426295] [0.46948207 0.48541833 0.6285259 0.99904382 0.86741036 0.49498008 0.45896414] [0.53179283 0.…	[[0.17084639 0.26332288 0.21159875 0.15047022 0.17868339 0.1645768 0.18338558] [0.18965517 0.15360502 0.330721 0.38714734 0.20062696 0.1630094 0.21473354] [0.25548589 0.24137931 0.37460815 0.52507837 0.39184953 0.27115987 0.17711599] [0.15830721 0.28840125 0.68965517 1. 0.75705329 0.23824451 0.22884013] [0.20689655 0.27272727 0.17554859 0.24451411 0.47962382 0.21003135 0.21003135] [0.15360502 0.2…
177	[[0.33101963 0.38295835 0.43130685 0.36907611 0.41574916 0.27261848 0.32766874] [0.26089038 0.31570129 0.31235041 0.35471517 0.37386309 0.28865486 0.34226903] [0.38702729 0.47678315 0.51699378 0.54164672 0.35088559 0.37051221 0.39779799] [0.30445189 0.5469124 0.94518909 0.95763523 0.51986596 0.35232169 0.42029679] [0.32216371 0.37673528 0.73025371 0.84442317 0.53350886 0.45619914 0.51866922] [0.3…	[[0.50123889 0.54729631 0.42982073 0.44789389 0.46640431 0.40970704 0.43186124] [0.48753826 0.53957149 0.61944323 0.6003498 0.57324005 0.49788661 0.39658942] [0.54875383 0.60559685 0.68503134 0.83092844 0.70106398 0.50021863 0.45809649] [0.67133071 0.65865034 0.78953505 1. 0.78414225 0.61128115 0.41466259] [0.621921 0.51289899 0.74158286 0.93951319 0.67890978 0.48695525 0.50604868] [0.48199971 0.…	[[0.18541033 0.16717325 0.2993921 0.39817629 0.31914894 0.17933131 0.14589666] [0.2006079 0.22644377 0.2674772 0.48480243 0.50455927 0.24772036 0.16717325] [0.17021277 0.2006079 0.4224924 0.9787234 0.64285714 0.29787234 0.27963526] [0.19756839 0.23556231 0.58206687 1. 0.70668693 0.25227964 0.24620061] [0.23708207 0.39513678 0.41945289 0.51367781 0.37841945 0.22492401 0.18389058] [0.14589666 0.325…
178	[[0.62219626 0.58154206 0.40303738 0.37429907 0.31401869 0.31331776 0.3228972 ] [0.66425234 0.66939252 0.60981308 0.49766355 0.41214953 0.40443925 0.40070093] [0.77546729 0.64742991 0.65023364 0.51214953 0.42943925 0.31752336 0.46168224] [0.67523364 0.6661215 0.85794393 1. 0.72383178 0.46869159 0.42943925] [0.64088785 0.69719626 0.71238318 0.9796729 0.92476636 0.40911215 0.33224299] [0.48948598 0…	[[0.40593 0.44750115 0.45972795 0.44918233 0.39767691 0.29894544 0.29711142] [0.50389729 0.52300168 0.67125172 0.71618524 0.59544551 0.34647715 0.35702277] [0.40409598 0.47134342 0.61592542 0.95430231 0.66727801 0.43588568 0.39584289] [0.43328748 0.39752407 0.63701666 1. 0.77456824 0.56258597 0.6171481 ] [0.38132355 0.44001223 0.66926486 0.75607519 0.70365276 0.7273422 0.81659789] [0.32599725 0.4…	[[0.18662519 0.22083981 0.2037325 0.18662519 0.1881804 0.16018663 0.23639191] [0.15085537 0.15707621 0.19595645 0.18662519 0.20839813 0.21617418 0.23328149] [0.20684292 0.20684292 0.33748056 0.60031104 0.25972006 0.28615863 0.16174184] [0.20684292 0.27993779 0.63141524 1. 0.61430793 0.43856921 0.25660964] [0.16174184 0.28460342 0.35147745 0.51321928 0.69206843 0.67496112 0.22083981] [0.21617418 0…
179	[[0.38047244 0.48503937 0.71937008 0.80440945 0.52598425 0.3984252 0.37716535] [0.35779528 0.37826772 0.68283465 1. 0.88661417 0.33133858 0.39622047] [0.27858268 0.30204724 0.45275591 0.60897638 0.54 0.3192126 0.34425197] [0.27338583 0.28110236 0.56677165 0.73212598 0.46897638 0.32771654 0.25968504] [0.27716535 0.34110236 0.44992126 0.66944882 0.53700787 0.2615748 0.29070866] [0.39165354 0.337795…	[[0.47600456 0.48511469 0.48901903 0.49471287 0.43435822 0.45924841 0.42736294] [0.55734505 0.45827233 0.6219294 0.59248414 0.71612169 0.57751749 0.43858793] [0.549211 0.53570848 0.58077111 0.87359688 0.99333008 0.7219782 0.45127705] [0.42183179 0.50496177 0.60175695 1. 0.9965837 0.68244672 0.44818611] [0.48251179 0.49894257 0.66422645 0.94241093 0.81031397 0.64324061 0.42833903] [0.43858793 0.54…	[[0.15973742 0.11487965 0.14332604 0.19256018 0.1619256 0.16083151 0.17833698] [0.1356674 0.16958425 0.25164114 0.43763676 0.3512035 0.23851204 0.15207877] [0.15098468 0.26367615 0.54157549 0.62582057 0.56673961 0.34573304 0.14770241] [0.14113786 0.21444201 0.4321663 1. 0.57221007 0.202407 0.13238512] [0.12472648 0.22757112 0.28884026 0.38183807 0.16630197 0.23741794 0.10940919] [0.11816193 0.228…
180	[[0.40713368 0.53116967 0.50771208 0.57551414 0.55816195 0.57615681 0.36053985] [0.46143959 0.53020566 0.53502571 0.56715938 0.50803342 0.53084833 0.45758355] [0.38399743 0.42577121 0.53663239 0.75578406 0.71368895 0.46947301 0.54884319] [0.56137532 0.49678663 0.63239075 1. 0.92030848 0.66934447 0.49775064] [0.57037275 0.44858612 0.53791774 0.69697943 0.88367609 0.74421594 0.46915167] [0.42352185…	[[0.34273806 0.4135941 0.31805066 0.38217377 0.39115101 0.33183713 0.35764668] [0.33937159 0.36085284 0.39355563 0.49487015 0.49695415 0.46873998 0.32670728] [0.36934915 0.46441167 0.6194293 0.81243988 0.82815005 0.57935236 0.38858609] [0.39435717 0.37127284 0.68178903 1. 0.92834242 0.52484771 0.36117345] [0.39900609 0.41631933 0.71962167 0.97242706 0.96056428 0.39868548 0.37463931] [0.38377685 0…	[[0.16770186 0.21583851 0.19875776 0.18167702 0.17701863 0.2173913 0.1878882 ] [0.1552795 0.20341615 0.22515528 0.17236025 0.1568323 0.18944099 0.23757764] [0.17236025 0.19409938 0.23291925 0.3431677 0.31677019 0.23913043 0.17236025] [0.19875776 0.19565217 0.48447205 0.99689441 0.44409938 0.29658385 0.29503106] [0.19565217 0.26863354 0.79813665 1. 0.6863354 0.2515528 0.14596273] [0.18944099 0.209…
181	[[0.26451139 0.45775165 0.4979182 0.32304678 0.56551555 0.45456772 0.36394808] [0.40142052 0.43130051 0.58559882 0.46607886 0.40852314 0.34484448 0.44844477] [0.34264022 0.40044085 0.48322312 0.6056821 0.53734999 0.48885623 0.43938281] [0.38721528 0.37252021 0.69948567 1. 0.76585844 0.48273328 0.41954445] [0.4134215 0.40264511 0.71246632 0.82855743 0.7626745 0.55571883 0.36982611] [0.32598579 0.3…	[[0.45041322 0.38385478 0.47004132 0.45041322 0.44096812 0.53040142 0.60345336] [0.37470484 0.43048996 0.54501181 0.69082054 0.69790437 0.56006494 0.41100945] [0.39920307 0.39713695 0.63975797 0.9135183 0.74380165 0.67134002 0.43609799] [0.45808737 0.5116588 0.73878394 1. 0.95749705 0.61319362 0.45853011] [0.43801653 0.50339433 0.71044864 0.91071429 0.92621015 0.74881936 0.45661157] [0.3662928 0.…	[[0.2019544 0.22964169 0.16123779 0.28664495 0.16775244 0.15309446 0.16286645] [0.1970684 0.19381107 0.17100977 0.26872964 0.23127036 0.34039088 0.16449511] [0.17100977 0.30781759 0.24267101 0.53257329 0.65798046 0.33387622 0.16449511] [0.19055375 0.21009772 0.48045603 1. 0.65798046 0.36644951 0.19869707] [0.15960912 0.14983713 0.23941368 0.35667752 0.39413681 0.2247557 0.14332248] [0.16612378 0.…
182	[[0.77459468 0.57264285 0.38564458 0.34456162 0.26664568 0.18652605 0.164017 ] [0.47394932 0.4736345 0.40295923 0.32897844 0.25641429 0.20210924 0.18542421] [0.2831733 0.35416339 0.39194082 0.375728 0.25169211 0.2169054 0.15787817] [0.25452542 0.38595939 0.56193924 0.67668818 0.38721864 0.21800724 0.19392413] [0.28931214 0.31575634 0.43428302 0.63056824 0.54793011 0.22603494 0.23988667] [0.555013…	[[0.39446096 0.43576905 0.39915506 0.43795963 0.40635268 0.37380692 0.54138632] [0.35518698 0.49335002 0.42184322 0.516977 0.52871225 0.49162885 0.47801596] [0.41589736 0.34767642 0.49929588 0.73916445 0.68784228 0.52448756 0.55906744] [0.37396339 0.48224065 0.55953685 1. 0.87826631 0.63573776 0.58832734] [0.41245501 0.47535597 0.66750117 0.98779534 0.81301831 0.55531216 0.47926772] [0.41339384 0…	[[0.15730337 0.21990369 0.15730337 0.23916533 0.16051364 0.19743178 0.20545746] [0.1540931 0.17817014 0.17817014 0.26645265 0.20866774 0.17656501 0.17335474] [0.19743178 0.20064205 0.26966292 0.35955056 0.43980738 0.22953451 0.19743178] [0.18619583 0.28731942 0.84109149 1. 0.58426966 0.21508828 0.17656501] [0.21348315 0.28250401 0.64526485 0.6035313 0.63563403 0.20224719 0.20866774] [0.16853933 0…
183	[[0.49269006 0.46710526 0.33942495 0.38937622 0.36842105 0.30701754 0.34234893] [0.60989279 0.457846 0.49561404 0.43250487 0.47002924 0.43323587 0.30214425] [0.5579922 0.63547758 0.60721248 0.75073099 0.5621345 0.44298246 0.37280702] [0.54020468 0.57236842 0.56822612 1. 0.92251462 0.70272904 0.36184211] [0.44152047 0.47319688 0.40375244 0.63206628 0.90180312 0.81652047 0.40423977] [0.44420078 0.3…	[[0.45160799 0.40237769 0.44246304 0.4604481 0.44916933 0.47980491 0.4555708 ] [0.3947569 0.47858558 0.44871209 0.60691968 0.62414266 0.50876391 0.38164914] [0.67977442 0.4865112 0.55509831 0.85550983 0.88553574 0.60951075 0.43087944] [0.62155159 0.52187167 0.7219936 1. 0.92363969 0.6148453 0.48148148] [0.58375248 0.49596098 0.64898643 0.98003353 0.81938729 0.61118732 0.46852614] [0.54549611 0.39…	[[0.23267327 0.15676568 0.23927393 0.18811881 0.1650165 0.18646865 0.16171617] [0.27062706 0.2689769 0.23267327 0.2310231 0.17821782 0.25412541 0.21617162] [0.17326733 0.17491749 0.27557756 0.32013201 0.19471947 0.2310231 0.16006601] [0.16006601 0.27227723 0.53630363 1. 0.4339934 0.23927393 0.16006601] [0.18811881 0.3019802 0.5379538 0.80033003 0.4339934 0.23762376 0.20627063] [0.19966997 0.20627…
184	[[0.43038961 0.33974026 0.32805195 0.45246753 0.50701299 0.37428571 0.40337662] [0.24987013 0.35948052 0.48883117 0.51194805 0.43168831 0.43922078 0.40753247] [0.33012987 0.42155844 0.76467532 0.75454545 0.5587013 0.37844156 0.30415584] [0.41090909 0.41168831 0.75272727 1. 0.70727273 0.41402597 0.39584416] [0.42155844 0.45584416 0.38493506 0.6212987 0.53922078 0.35974026 0.45922078] [0.3025974 0.…	[[0.25631828 0.27653677 0.31941953 0.34958422 0.34501875 0.29447253 0.31729985] [0.31762596 0.33654003 0.41969672 0.56318278 0.557639 0.36344367 0.34436654] [0.32202837 0.34713843 0.54981249 0.85651394 0.83319746 0.50611446 0.39197782] [0.31094081 0.39491277 0.71873471 1. 0.77775966 0.61275069 0.44904614] [0.24441546 0.44073047 0.64356759 0.92466982 0.89662482 0.55095386 0.47024295] [0.33344203 0…	[[0.15213946 0.15055468 0.19492868 0.16957211 0.19175911 0.21394612 0.2503962 ] [0.15372425 0.24405705 0.17591125 0.17432647 0.27892235 0.17115689 0.17908082] [0.16164818 0.24564184 0.27099842 0.55467512 0.36608558 0.35340729 0.22187005] [0.16640254 0.27892235 0.68462758 1. 0.68621236 0.66244057 0.25356577] [0.17274168 0.2503962 0.49286846 0.92709984 0.74009509 0.87004754 0.41045959] [0.15530903 …
185	[[0.31925166 0.39750553 0.30476765 0.38221686 0.47676524 0.48963991 0.43009455] [0.33212633 0.35264534 0.48078857 0.50030175 0.53349427 0.77046872 0.63830215] [0.43794005 0.41641521 0.73647153 0.82961175 0.59907463 0.74109837 0.66385033] [0.37376785 0.40756387 0.63608932 0.91249246 0.63508348 0.50191108 0.45986723] [0.39851137 0.50694025 0.5411386 0.68698451 0.42385838 0.45624623 0.39126936] [0.4…	[[0.77815046 0.66618751 0.39945696 0.39003354 0.38891551 0.42485226 0.36336049] [0.66219454 0.43539371 0.48394825 0.4099984 0.56205079 0.47692062 0.37406165] [0.47596231 0.44050471 0.60453602 0.84187829 0.66618751 0.46701805 0.41542885] [0.40983868 0.43443539 0.63663951 1. 0.69621466 0.51157962 0.49624661] [0.39610286 0.41574828 0.62306341 0.74460949 0.62673694 0.49832295 0.52419741] [0.46877496 …	[[0.14615385 0.16769231 0.27692308 0.19076923 0.19384615 0.21846154 0.15538462] [0.32153846 0.44461538 0.80153846 0.53538462 0.24307692 0.22153846 0.15384615] [0.47076923 0.56769231 0.77076923 0.65384615 0.83230769 0.29846154 0.24 ] [0.2 0.46615385 0.82769231 1. 0.99230769 0.33846154 0.24 ] [0.16307692 0.2 0.34307692 0.38307692 0.62615385 0.50769231 0.19076923] [0.16 0.20461538 0.23384615 0.16 0.…
186	[[0.30571031 0.2564415 0.26410167 0.29073816 0.38840529 0.57869081 0.50191504] [0.21796657 0.28203343 0.29195682 0.4178273 0.39206128 0.81424095 0.78325209] [0.30779944 0.29387187 0.48972841 0.71082869 0.50800836 0.59975627 1. ] [0.2731546 0.27402507 0.45369081 0.79909471 0.8158078 0.54021588 0.53655989] [0.3880571 0.30100975 0.38457521 0.57346797 0.55188022 0.41521588 0.5097493 ] [0.28760446 0.3…	[[0.41183071 0.40958641 0.4196858 0.40878487 0.35844822 0.3456236 0.32959282] [0.38041039 0.46361013 0.48829753 0.52292401 0.56011542 0.41423533 0.34305867] [0.3909907 0.53414556 0.85091375 0.8251042 0.61141391 0.31468419 0.40445656] [0.43667842 0.69990382 0.96328952 1. 0.69028535 0.45928182 0.38714332] [0.4301058 0.619269 0.96184675 0.76450786 0.54777172 0.44180827 0.39980763] [0.42946457 0.6208…	[[0.14082278 0.21360759 0.21044304 0.28322785 0.18829114 0.16772152 0.21044304] [0.20411392 0.37183544 0.27531646 0.35601266 0.29113924 0.25474684 0.21202532] [0.39240506 0.46360759 0.67088608 0.88924051 0.77056962 0.32594937 0.22468354] [0.4556962 0.29113924 0.64556962 1. 0.92563291 0.42721519 0.24525316] [0.23417722 0.26107595 0.30537975 0.60601266 0.5 0.24683544 0.17405063] [0.18987342 0.22943…
187	[[0.37610619 0.40978368 0.29400197 0.31956735 0.34685349 0.48820059 0.49950836] [0.28810226 0.37586037 0.36946903 0.39085546 0.44886922 0.46460177 0.49213373] [0.36725664 0.37881023 0.47713864 0.60349066 0.63053097 0.52753196 0.58038348] [0.48377581 0.31391347 0.6086529 1. 0.82325467 0.64282203 0.66666667] [0.33972468 0.39282203 0.5152409 0.64896755 0.87217306 0.67256637 0.75835792] [0.45845624 0…	[[0.44531989 0.44248345 0.36700284 0.48282383 0.43034983 0.42231327 0.48298141] [0.4552474 0.50362433 0.60242673 0.58162622 0.52867948 0.39221557 0.41695556] [0.46501733 0.54207375 0.76189726 0.7839584 0.55594075 0.38260321 0.41774346] [0.44484715 0.6350457 0.85565711 1. 0.84667507 0.5085093 0.30728018] [0.45398676 0.57579578 0.83501418 0.98944217 0.83075953 0.54427986 0.40781595] [0.35691774 0.5…	[[0.19425676 0.22128378 0.24662162 0.19594595 0.17060811 0.21114865 0.20777027] [0.19932432 0.21283784 0.22804054 0.30743243 0.27871622 0.30236486 0.21114865] [0.24155405 0.28547297 0.38513514 0.6097973 0.31925676 0.17736486 0.21959459] [0.25168919 0.29222973 0.58952703 1. 0.38513514 0.22297297 0.20777027] [0.18918919 0.23986486 0.33108108 0.29391892 0.20945946 0.22972973 0.16554054] [0.22804054 …
188	[[0.42071935 0.49164134 0.43059777 0.53090172 0.46276596 0.4189463 0.42806484] [0.3591692 0.52710233 0.42071935 0.5070922 0.41438703 0.28115502 0.41489362] [0.42882472 0.37411348 0.62436677 0.70390071 0.53951368 0.37462006 0.4612462 ] [0.37107396 0.35258359 0.53495441 1. 0.84473151 0.38652482 0.34093212] [0.39361702 0.47315096 0.43211753 0.67882472 0.61246201 0.51089159 0.4118541 ] [0.35992908 0.…	[[0.37909362 0.47237843 0.47965597 0.45699636 0.37313927 0.36338075 0.41564671] [0.49139927 0.45418458 0.68822362 0.70873305 0.4520344 0.45418458 0.46162752] [0.43714853 0.59874297 0.85114125 0.96328151 0.59956996 0.52232881 0.50860073] [0.46940126 0.48660271 0.81144558 1. 0.60138935 0.51472048 0.476348 ] [0.35891499 0.3807476 0.68491565 0.74396295 0.43499835 0.43152498 0.39182931] [0.36751571 0.…	[[0.26644182 0.2158516 0.1618887 0.20067454 0.16694772 0.23102867 0.2074199 ] [0.19392917 0.22765599 0.19730185 0.18043845 0.23271501 0.18381113 0.18887015] [0.22765599 0.153457 0.26812816 0.36424958 0.45531197 0.16357504 0.22428331] [0.20573356 0.25126476 0.46374368 1. 0.4232715 0.25801012 0.24114671] [0.22259696 0.16694772 0.36256324 0.5227656 0.38954469 0.32209106 0.20236088] [0.17875211 0.219…
189	[[0.3337469 0.43920596 0.48014888 0.38808933 0.32828784 0.34863524 0.53573201] [0.41662531 0.44615385 0.5528536 0.51985112 0.43746898 0.50471464 0.52555831] [0.40124069 0.38808933 0.71637717 0.79528536 0.72630273 0.46104218 0.59751861] [0.30372208 0.43970223 0.60595533 1. 0.79875931 0.6191067 0.51612903] [0.38784119 0.33846154 0.53200993 0.67766749 0.71091811 0.59875931 0.47866005] [0.26650124 0.…	[[0.41944266 0.42024343 0.49071108 0.54820628 0.46476618 0.46092249 0.40022422] [0.40102498 0.40182575 0.47341448 0.67809097 0.62059577 0.45627803 0.45691864] [0.43273543 0.49167201 0.69891095 0.87059577 0.69971172 0.48830878 0.38917361] [0.42360666 0.52850737 0.76089045 1. 0.66319667 0.46348495 0.47245356] [0.56710442 0.44586803 0.62780269 0.76649584 0.53395259 0.3995836 0.44090327] [0.42857143 …	[[0.34046053 0.24013158 0.17269737 0.20723684 0.24177632 0.19572368 0.14638158] [0.34210526 0.19736842 0.24177632 0.60197368 0.28125 0.28453947 0.17105263] [0.16447368 0.35855263 0.69572368 0.68585526 0.41940789 0.17763158 0.16940789] [0.22039474 0.34375 0.59703947 1. 0.30756579 0.26809211 0.16118421] [0.19407895 0.31907895 0.40460526 0.50986842 0.29111842 0.26151316 0.15625 ] [0.1875 0.22039474 …
190	[[0.27739726 0.45521602 0.47128556 0.35616438 0.3727608 0.46469968 0.42992624] [0.35774499 0.42755532 0.41359326 0.55374078 0.42913593 0.33930453 0.31822972] [0.47391992 0.45126449 0.75474183 0.95389884 0.67992624 0.41174921 0.44863014] [0.32139094 0.47787144 0.57534247 1. 0.93967334 0.52581665 0.36459431] [0.38145416 0.36564805 0.52924131 0.44863014 0.49236038 0.49894626 0.41438356] [0.41043203 …	[[0.31369793 0.36800409 0.40186558 0.50281114 0.57155635 0.49488883 0.4391771 ] [0.3851265 0.37694863 0.41975466 0.65499617 1. 0.58011756 0.38116535] [0.38844876 0.4078712 0.4840276 0.71019678 0.73319704 0.49246103 0.36506517] [0.3464094 0.43010478 0.4778942 0.77587529 0.690391 0.48875543 0.38218758] [0.32289803 0.37337082 0.46537184 0.51725019 0.55596729 0.39151546 0.3286481 ] [0.32098134 0.3409…	[[0.26860841 0.37432578 0.43473571 0.17799353 0.24056095 0.11326861 0.11111111] [0.19848975 0.31283711 0.29557713 0.24811219 0.14347357 0.13592233 0.10140237] [0.19525351 0.15210356 0.25889968 0.30960086 0.20604099 0.12297735 0.09708738] [0.14994606 0.45091694 0.88349515 1. 0.32038835 0.16828479 0.10140237] [0.28802589 0.66990291 0.8781014 0.87162891 0.36785329 0.11326861 0.10895361] [0.21574973 …
191	[[0.46956009 1. 0.95600943 0.50058916 0.48959152 0.32207384 0.25844462] [0.38904163 0.58464258 0.76276512 0.57325216 0.37136685 0.33208955 0.35565593] [0.41751767 0.38491752 0.55263158 0.44874313 0.37686567 0.36036921 0.31362922] [0.31362922 0.32894737 0.42812255 0.66064415 0.49155538 0.30714847 0.2994894 ] [0.38020424 0.32305577 0.46150825 0.51944226 0.54084839 0.38904163 0.25942655] [0.34701493…	[[0.53467884 0.46275829 0.53644081 0.43584815 0.35239468 0.33429441 0.36649047] [0.5513375 0.69037322 0.52859202 0.44273586 0.39131828 0.36168509 0.37914464] [0.52586897 0.80698382 0.80506167 0.61012334 0.55358001 0.36072401 0.34662822] [0.47236905 0.72208874 0.81547333 1. 0.84462598 0.56735544 0.40461317] [0.41374339 0.47028672 0.85551818 0.95867371 0.80410059 0.46051578 0.37417908] [0.36633029 …	[[0.18213058 0.1580756 0.16494845 0.19415808 0.20962199 0.15979381 0.24570447] [0.24570447 0.19243986 0.17353952 0.24914089 0.20618557 0.20790378 0.16838488] [0.20790378 0.28694158 0.28522337 0.59450172 0.34536082 0.26116838 0.17010309] [0.19243986 0.29896907 0.44158076 1. 0.42611684 0.22508591 0.18041237] [0.17697595 0.18213058 0.3556701 0.45017182 0.20790378 0.2233677 0.17525773] [0.18556701 0.…
192	[[0.27856793 0.34649338 0.28102011 0.59048553 0.55076018 0.33227072 0.44776851] [0.32246199 0.39602746 0.36905346 0.62947523 0.75429132 0.57503678 0.36611084] [0.44409024 0.39700834 0.55051496 0.67116233 0.66920059 0.56204022 0.49117214] [0.69298676 0.56473762 0.65424228 1. 0.79695929 0.51495831 0.4193232 ] [0.61280039 0.58435508 0.57430113 0.72609122 0.88106915 0.5282001 0.35360471] [0.43795978 …	[[0.46438036 0.42883866 0.43865939 0.43881528 0.50615744 0.56134061 0.56056118] [0.44676539 0.43398285 0.51036633 0.55978176 0.55526111 0.63772408 0.4548714 ] [0.40311769 0.46827747 0.66453624 0.8395947 0.82462977 0.66687451 0.57381138] [0.39641465 0.51753702 0.83102104 1. 0.91784879 0.65720966 0.45876851] [0.47560405 0.65518316 0.77911146 0.92330475 0.66157443 0.51862822 0.48713952] [0.52907249 …	[[0.22425249 0.21096346 0.25913621 0.24252492 0.26079734 0.18936877 0.26245847] [0.28903654 0.27906977 0.37209302 0.55647841 0.29401993 0.27906977 0.20598007] [0.16943522 0.44518272 0.64451827 0.72923588 0.7076412 0.21760797 0.14784053] [0.22093023 0.41860465 0.70099668 1. 0.44186047 0.36212625 0.34883721] [0.16943522 0.16112957 0.22591362 0.31727575 0.40199336 0.15116279 0.15946844] [0.16611296 …
193	[[0.55523043 0.47988296 0.44135577 0.5249939 0.47817605 0.46378932 0.39746403] [0.61838576 0.64252621 0.44964643 0.51792246 0.40380395 0.34089247 0.42160449] [0.75420629 0.6135089 0.68739332 0.87612777 0.48744209 0.42477445 0.34698854] [0.43477201 0.4506218 0.65057303 1. 0.62643258 0.50231651 0.45988783] [0.35747379 0.36137527 0.46671544 0.58083394 0.75591319 0.71031456 0.52523775] [0.47037308 0.…	[[0.42140625 0.5 0.4021875 0.39890625 0.438125 0.4928125 0.46125 ] [0.53515625 0.4009375 0.451875 0.46109375 0.52125 0.51953125 0.42453125] [0.48671875 0.47359375 0.57890625 0.70859375 0.50609375 0.45875 0.4025 ] [0.6021875 0.5771875 0.73796875 1. 0.66140625 0.5053125 0.40640625] [0.58328125 0.49203125 0.72546875 0.891875 0.56625 0.511875 0.44203125] [0.42796875 0.49921875 0.66546875 0.6228125 0.…	[[0.17391304 0.19899666 0.22073579 0.28929766 0.1722408 0.20735786 0.16889632] [0.23578595 0.21070234 0.2006689 0.17391304 0.18896321 0.1638796 0.18394649] [0.17892977 0.21404682 0.44816054 0.64882943 0.35451505 0.29598662 0.1638796 ] [0.19397993 0.34949833 0.81270903 1. 0.44816054 0.22073579 0.18729097] [0.16220736 0.32107023 0.72408027 0.89799331 0.4548495 0.15719064 0.16722408] [0.21237458 0.1…
194	[[0.31221257 0.41798671 0.57332652 0.5779254 0.4961676 0.45682167 0.71052632] [0.26826776 0.44251405 0.64128769 0.63822177 0.55646398 0.32268779 0.35615738] [0.36126725 0.54573327 0.83392948 0.97547266 0.62289218 0.42488503 0.39294839] [0.32524272 0.42309658 0.7887072 1. 0.81195708 0.44660194 0.47470618] [0.27312213 0.36484415 0.51507409 0.58099131 0.57971385 0.39448135 0.38068472] [0.28334185 0.…	[[0.47783033 0.58956547 0.56636122 0.47694354 0.42920485 0.45861661 0.44088087] [0.49098433 0.59651197 0.71135087 0.68977239 0.62725392 0.47457878 0.5267514 ] [0.60966598 0.74667455 0.83387526 0.93659474 0.73012119 0.48522022 0.51315401] [0.49660065 0.7701744 0.9326042 1. 0.70854271 0.55069465 0.39077742] [0.45580845 0.54241797 0.89122081 0.91442507 0.58276678 0.43674254 0.47916051] [0.45211351 0…	[[0.17591125 0.16957211 0.17749604 0.18383518 0.18700475 0.19809826 0.19651347] [0.23454834 0.26624406 0.23296355 0.21711569 0.26941363 0.33755943 0.2155309 ] [0.36133122 0.29635499 0.40729002 0.67353407 0.53090333 0.30586371 0.30269414] [0.34389857 0.4548336 0.76228209 1. 0.90491284 0.65610143 0.35023772] [0.32329635 0.45958796 0.63391442 0.93660856 0.88431062 0.68779715 0.42630745] [0.18541997 …
195	[[0.43024494 0.27689031 0.28328009 0.32161874 0.41906283 0.47417465 0.37140575] [0.31070288 0.31762513 0.34158679 0.43397231 0.45500532 0.41347178 0.39483493] [0.38658147 0.35889244 0.52635783 0.90042599 0.59531416 0.5700213 0.39430245] [0.29446219 0.36528222 0.57188498 1. 0.99627263 0.60569755 0.45820021] [0.3370607 0.39297125 0.43210863 0.57933972 0.56735889 0.58785942 0.31043663] [0.36075612 0…	[[0.45628285 0.44290492 0.42777512 0.42156394 0.52779105 0.46727186 0.34495939] [0.53798376 0.43541965 0.50915751 0.75043797 0.82847587 0.60025482 0.45086797] [0.44306418 0.50581303 0.55900621 0.95158465 0.93040293 0.58608059 0.39210065] [0.46966077 0.4744386 0.60789935 1. 0.9190954 0.68577799 0.47459787] [0.43446409 0.45994585 0.47093486 0.66841854 0.68259277 0.54132824 0.40197484] [0.42028986 0…	[[0.22613065 0.17755444 0.19262982 0.17420436 0.24288107 0.16917923 0.20770519] [0.19932998 0.23283082 0.45058626 0.45728643 0.31825796 0.25125628 0.15242881] [0.17922948 0.34170854 0.53936348 0.81239531 0.84254606 0.31490787 0.19095477] [0.16750419 0.27805695 0.53433836 1. 0.61139028 0.34840871 0.20603015] [0.21273032 0.22110553 0.28308208 0.49413735 0.29815745 0.22948074 0.25460637] [0.16080402…
196	[[0.35927992 0.31921907 0.3326572 0.32454361 0.31262677 0.40669371 0.43686613] [0.34330629 0.37018256 0.54361055 0.45537525 0.55882353 0.41125761 0.43483773] [0.3760142 0.47920892 0.84229209 0.74340771 0.71830629 0.52865112 0.44396552] [0.2898073 0.42165314 0.81211968 1. 0.9178499 0.50380325 0.4178499 ] [0.43204868 0.46450304 0.45157201 0.69143002 0.8326572 0.61054767 0.46399594] [0.72718053 0.51…	[[0.40558622 0.40023415 0.42465295 0.38953002 0.43234655 0.43385181 0.51329654] [0.37230306 0.47616658 0.73557451 0.68556615 0.54524168 0.42950326 0.43736411] [0.41495233 0.49489881 0.80331159 0.85148018 0.65562803 0.44154541 0.3512293 ] [0.39538384 0.52851647 0.93627697 1. 0.5224954 0.46880749 0.42983777] [0.41879913 0.48854323 0.65612979 0.6281987 0.55126275 0.44321793 0.39438033] [0.39989965 0…	[[0.11182109 0.09105431 0.14217252 0.10223642 0.0798722 0.09664537 0.08945687] [0.21645367 0.42492013 0.28035144 0.21086262 0.12060703 0.07667732 0.11421725] [0.68769968 1. 0.52236422 0.28194888 0.10063898 0.13977636 0.08386581] [0.88658147 0.735623 0.37779553 0.54392971 0.32188498 0.12220447 0.09664537] [0.30750799 0.25079872 0.36421725 0.58466454 0.48083067 0.1413738 0.11102236] [0.10463259 0.0…
197	[[0.37599253 0.39257356 0.37716021 0.37482485 0.38276506 0.32274638 0.3281177 ] [0.38183092 0.3542737 0.30266231 0.43414292 0.48482018 0.44231667 0.36431574] [0.3601121 0.54086875 0.76179355 0.66137319 0.46637085 0.47687996 0.39070528] [0.49509575 0.49836525 0.94021485 1. 0.8895376 0.57683326 0.52008407] [0.43390939 0.52382064 0.75548809 0.95142457 0.92503503 0.84353106 0.54647361] [0.56912658 0.…	[[0.53189793 0.43636364 0.39792663 0.39808612 0.41722488 0.51866029 0.44481659] [0.46874003 0.45502392 0.50510367 0.45629984 0.44657097 0.41881978 0.38293461] [0.52424242 0.54848485 0.76267943 0.80175439 0.58724083 0.40606061 0.3969697 ] [0.49872408 0.54912281 0.94720893 1. 0.62280702 0.43429027 0.42759171] [0.4446571 0.54529506 0.85677831 0.81323764 0.56443381 0.4400319 0.4076555 ] [0.50015949 0…	[[0.20244328 0.16928447 0.28272251 0.18673647 0.19022688 0.20069808 0.18499127] [0.22513089 0.22862129 0.19197208 0.21640489 0.2478185 0.20593368 0.16404887] [0.17102967 0.20244328 0.32635253 0.30890052 0.31762653 0.18324607 0.19546248] [0.19720768 0.44851658 0.43630017 1. 0.34380454 0.27225131 0.18324607] [0.17801047 0.27574171 0.39790576 0.34380454 0.42931937 0.17801047 0.18499127] [0.19022688 …
198	[[0.34918515 0.67138659 0.62383115 0.48356933 0.40422121 0.2901416 0.35212396] [0.3726957 0.51616351 0.80229762 0.57093241 0.29441624 0.33689554 0.35532995] [0.4066257 0.50467539 0.81057975 0.84931873 0.67833289 0.34250601 0.41009885] [0.38872562 0.41143468 0.56371894 1. 0.90114881 0.53059044 0.35532995] [0.27170719 0.38471814 0.45150948 0.54074272 0.60085493 0.48437083 0.30376703] [0.34731499 0.…	[[0.56373892 0.39580983 0.54875101 0.50088638 0.34375504 0.45930701 0.41240935] [0.48058018 0.44254633 0.53843674 0.6739726 0.59097502 0.39161966 0.40805802] [0.44302981 0.55938759 0.68799355 0.927639 0.6987913 0.45028203 0.41434327] [0.46913779 0.55729251 0.77630943 1. 0.65060435 0.42917002 0.47542305] [0.54294923 0.56680097 0.75149073 0.79113618 0.56019339 0.42917002 0.44802579] [0.42111201 0.5…	[[0.22750424 0.15959253 0.21222411 0.20713073 0.21731749 0.22241087 0.15789474] [0.16977929 0.21561969 0.21901528 0.31409168 0.19354839 0.27334465 0.19524618] [0.22750424 0.24448217 0.22580645 0.47198642 0.29541596 0.25636672 0.19524618] [0.21052632 0.20033956 0.71137521 1. 0.5704584 0.22750424 0.24787776] [0.18675722 0.33616299 0.53820034 0.94736842 0.74023769 0.26825127 0.23938879] [0.18675722 …
199	[[0.22181552 0.25183016 0.23011225 0.22864812 0.25817472 0.30063446 0.29453392] [0.2523182 0.31259151 0.33894583 0.30844314 0.28696925 0.29477794 0.26598341] [0.33382138 0.33211323 0.60736945 0.49853587 0.43142997 0.27574427 0.25524646] [0.30331869 0.34748658 0.82820888 0.87969741 0.52562225 0.28038067 0.20082967] [0.30551489 0.31332357 0.41337238 1. 0.57540264 0.27574427 0.27940459] [0.23889702 …	[[0.46512005 0.4513303 0.55937703 0.53861129 0.41531473 0.43348475 0.44321869] [0.48799481 0.44256976 0.56732641 0.59360805 0.49172615 0.43040234 0.43543154] [0.49464633 0.61437378 0.72209604 0.84425698 0.61680727 0.45165477 0.43851395] [0.45522388 0.48004543 0.78131084 1. 0.64146658 0.47534069 0.46398443] [0.44321869 0.54802077 0.76168073 0.97193381 0.55451006 0.42342635 0.39471123] [0.47274497 …	[[0.17346939 0.17346939 0.26190476 0.16496599 0.17687075 0.20578231 0.22619048] [0.16496599 0.18027211 0.24489796 0.17857143 0.24489796 0.15986395 0.1547619 ] [0.18707483 0.28061224 0.36054422 0.42346939 0.33333333 0.28061224 0.16326531] [0.18707483 0.16326531 0.49319728 1. 0.69217687 0.2755102 0.17176871] [0.25 0.23129252 0.34693878 0.6462585 0.29761905 0.21428571 0.21768707] [0.2414966 0.314625…
200	[[0.53813654 0.47142539 0.35223482 0.40515899 0.51300867 0.40671559 0.39404047] [0.92128085 0.58216589 0.56504336 0.72403825 0.52212586 0.53680231 0.44496331] [1. 0.74049366 0.7311541 0.91082944 0.79541917 0.56771181 0.54680898] [0.5519235 0.58728041 0.88859239 0.9744274 0.70891706 0.58261063 0.49521903] [0.53079831 0.43584612 0.67911941 0.96753391 0.67333778 0.54080498 0.37402713] [0.53057594 0.…	[[0.38592158 0.42188947 0.50077184 0.5861377 0.64989194 0.49150973 0.45585057] [0.42312442 0.49799321 0.61052794 0.69435011 0.60805804 0.46773696 0.39580117] [0.4374807 0.56267366 0.92929917 0.84439642 0.74143254 0.49027478 0.44874961] [0.41216425 0.62766286 0.91926521 1. 0.76813831 0.53504168 0.35196048] [0.45847484 0.53998148 0.74405681 0.84717505 0.6781414 0.40413708 0.54692806] [0.46217969 0.…	[[0.20205479 0.32705479 0.34246575 0.28938356 0.20034247 0.17979452 0.19349315] [0.19863014 0.2140411 0.32363014 0.33732877 0.23287671 0.17808219 0.18835616] [0.27910959 0.23458904 0.55650685 0.43493151 0.37671233 0.20547945 0.20890411] [0.22260274 0.29965753 0.6609589 1. 0.50342466 0.25684932 0.19006849] [0.19520548 0.29794521 0.44349315 0.68493151 0.44349315 0.2140411 0.18835616] [0.27226027 0.…
201	[[0.23080886 0.31942298 0.30448223 0.20865533 0.23338485 0.24600721 0.32792375] [0.27897991 0.29726945 0.32174137 0.29443586 0.36604843 0.27228233 0.24240082] [0.35625966 0.46136012 0.42117465 0.55358063 0.45569294 0.38665636 0.26069037] [0.43405461 0.60458527 0.82225657 1. 0.63601236 0.687017 0.50901597] [0.51545595 0.60973725 0.73956723 0.89412674 0.86115404 0.66357548 0.72050489] [0.46367852 0…	[[0.38887873 0.37552588 0.41521858 0.45399671 0.38887873 0.40515822 0.40534114] [0.41265776 0.37790379 0.54362539 0.57033108 0.51143223 0.47832449 0.35631974] [0.35906347 0.55203951 0.81324309 0.87323944 0.5670386 0.47923907 0.47247119] [0.49771355 0.58386684 0.94732029 1. 0.56667276 0.48929943 0.51435888] [0.46021584 0.59063472 0.82037681 0.71959027 0.5904518 0.43003475 0.33162612] [0.42601061 0…	[[0.18223235 0.15831435 0.12984055 0.14464692 0.15148064 0.1594533 0.12186788] [0.11617312 0.12414579 0.19020501 0.15261959 0.20615034 0.19134396 0.18678815] [0.1332574 0.19248292 0.24943052 0.43621868 0.39635535 0.19703872 0.20387244] [0.12186788 0.25512528 0.79840547 1. 0.43735763 0.14578588 0.14464692] [0.1332574 0.14350797 0.33712984 0.55808656 0.47949886 0.16400911 0.11389522] [0.20842825 0.…
202	[[0.64142904 0.61946903 0.63061291 0.52999017 0.50901344 0.46083251 0.57686005] [0.44116683 0.63028515 0.65486726 0.66175025 0.54572271 0.5339233 0.46738774] [0.47787611 0.6833825 0.76138971 0.8302196 0.60045887 0.49786955 0.424451 ] [0.38053097 0.59816454 0.80629302 1. 0.80530973 0.51720747 0.49328089] [0.42117339 0.41560144 0.60504753 0.72435267 0.72500819 0.633235 0.45526057] [0.46050475 0.374…	[[0.3892639 0.48248152 0.56043073 0.64866602 0.65927355 0.50626808 0.45981999] [0.44455159 0.51816136 0.51703632 0.74124076 0.75425908 0.5024108 0.50305368] [0.41288975 0.50417872 0.65927355 0.78190293 0.735937 0.46030215 0.45805207] [0.55014465 0.58887817 0.73899068 1. 0.67582771 0.45323047 0.45644487] [0.40035358 0.53584057 0.64818386 0.72806172 0.58116361 0.54226937 0.40983607] [0.42205079 0.4…	[[0.16582064 0.20812183 0.23857868 0.21319797 0.16243655 0.23181049 0.17597293] [0.23350254 0.17597293 0.21489002 0.22673435 0.19796954 0.20812183 0.17428088] [0.23350254 0.24534687 0.52622673 0.4856176 0.27749577 0.31302876 0.31133672] [0.18612521 0.53299492 0.94416244 1. 0.70896785 0.27918782 0.14890017] [0.20473773 0.36379019 0.60406091 0.86125212 0.63959391 0.20981387 0.15905245] [0.23519459 …
203	[[0.38325888 0.42252528 0.41335528 0.44744886 0.51587115 0.68680931 0.53350576] [0.39807195 0.57888549 0.64260522 0.61438984 0.47519398 0.47542911 0.69057136] [0.44721373 0.64566189 0.8370562 0.81612979 0.5379732 0.5755937 0.53938396] [0.39572067 0.57935575 0.7585234 1. 0.70938161 0.51822243 0.51234423] [0.495415 0.62332471 0.68939572 0.76675288 0.68845521 0.54197037 0.43428168] [0.54173525 0.626…	[[0.25346635 0.27950626 0.21339195 0.3762259 0.29320257 0.25143727 0.28322624] [0.27680081 0.29607711 0.36134596 0.34477511 0.31958066 0.38197497 0.34578965] [0.27392628 0.3971931 0.54582347 0.63645587 0.42948935 0.31602976 0.34054785] [0.35289144 0.45975651 0.72489009 1. 0.70510653 0.37893135 0.27950626] [0.27324992 0.54768346 0.9895164 0.99712546 0.86472776 0.3938113 0.29015894] [0.32989516 0.4…	[[0.30397237 0.19170984 0.16234888 0.21416235 0.21243523 0.32815199 0.19170984] [0.17271157 0.19343696 0.24697755 0.27979275 0.21070812 0.17271157 0.20552677] [0.19861831 0.18480138 0.25906736 0.42487047 0.29533679 0.19516408 0.25043178] [0.33333333 0.21588946 0.45250432 1. 0.74438687 0.52158895 0.17271157] [0.17962003 0.25043178 0.4507772 0.74093264 0.99136442 0.40241796 0.22797927] [0.18998273 …
204	[[0.50378947 0.61684211 0.54694737 0.32652632 0.36736842 0.38884211 0.35115789] [1. 0.92168421 0.57831579 0.43052632 0.35894737 0.31010526 0.36821053] [0.63263158 0.87431579 0.76821053 0.50168421 0.43894737 0.37705263 0.324 ] [0.39557895 0.49557895 0.69642105 0.84947368 0.63663158 0.45263158 0.26673684] [0.29705263 0.37915789 0.44315789 0.65136842 0.764 0.47515789 0.29810526] [0.35747368 0.264421…	[[0.47742033 0.51865277 0.50732518 0.4816493 0.51533001 0.47998792 0.39993959] [0.54402658 0.59311282 0.5707597 0.52862105 0.5659266 0.44781755 0.42304788] [0.55052107 0.58042592 0.67331219 0.84096058 0.62014801 0.51578311 0.48436792] [0.50400242 0.58329557 0.87871923 1. 0.7594019 0.51412173 0.47908171] [0.48180033 0.65216735 0.74022051 0.88959372 0.66545839 0.52348588 0.46292101] [0.57287419 0.5…	[[0.28371278 0.16812609 0.18388792 0.2206655 0.19964974 0.2084063 0.16812609] [0.18914186 0.2084063 0.18563923 0.32224168 0.25569177 0.18563923 0.25394046] [0.26795096 0.29947461 0.54465849 0.61821366 0.45709282 0.22942207 0.22591944] [0.18739054 0.23992995 0.58318739 1. 0.38353765 0.21891419 0.20490368] [0.21891419 0.39579685 0.68126095 0.51838879 0.26970228 0.25043783 0.21891419] [0.24343257 0.…
205	[[0.44282116 0.44256927 0.44634761 0.31460957 0.37229219 0.37279597 0.36574307] [0.39697733 0.28513854 0.49420655 0.40604534 0.36297229 0.35894207 0.35491184] [0.37783375 0.47808564 0.72191436 0.8 0.44836272 0.44332494 0.46448363] [0.45264484 0.4163728 0.69395466 1. 0.61335013 0.36876574 0.37178841] [0.35289673 0.47481108 0.44282116 0.75768262 0.62896725 0.56347607 0.36876574] [0.42745592 0.38337…	[[0.49022346 0.47361887 0.5 0.5560211 0.44180633 0.47284295 0.4383923 ] [0.44351335 0.5211049 0.65099317 0.69677219 0.58845438 0.51396648 0.48696462] [0.47579143 0.5266915 0.69459963 0.90316574 0.79391682 0.58954066 0.47967101] [0.49286158 0.5477964 0.91170081 1. 0.86700807 0.61359404 0.52017381] [0.45530726 0.47936065 0.5836437 0.70530726 0.73401614 0.54826195 0.50015518] [0.48199876 0.47454997 …	[[0.1910299 0.16445183 0.40199336 0.28571429 0.23255814 0.45182724 0.20099668] [0.21594684 0.1910299 0.34385382 0.47508306 0.75747508 0.90033223 0.26744186] [0.17940199 0.31063123 0.27574751 0.84219269 0.99833887 0.80398671 0.43521595] [0.2192691 0.22591362 0.60299003 1. 0.64784053 0.40863787 0.46179402] [0.21760797 0.32225914 0.43853821 0.50498339 0.21428571 0.35049834 0.18936877] [0.16943522 0.…
206	[[0.43470705 0.35948361 0.40143992 0.48609732 0.43296922 0.4376862 0.56926514] [0.44712016 0.35476663 0.47293942 0.57571996 0.52010924 0.5459285 0.41881827] [0.35575968 0.38555114 0.6561569 0.69339623 0.68669315 0.38679245 0.47815293] [0.43644489 0.48833168 0.79692155 1. 0.71425025 0.52581927 0.53723932] [0.45084409 0.53997021 0.54965243 0.79493545 0.72715988 0.58614697 0.4409136 ] [0.47120159 0.…	[[0.47147044 0.41630753 0.45905878 0.38183072 0.4252715 0.37614204 0.43820031] [0.37166006 0.4242372 0.41785899 0.46440269 0.5087054 0.42044475 0.44216514] [0.38165833 0.39096707 0.43354594 0.584382 0.7131529 0.47698673 0.46578176] [0.36011033 0.38545078 0.56731598 1. 0.92139286 0.51198069 0.42820203] [0.43027064 0.35700741 0.48439924 0.78779521 0.78296845 0.51353215 0.39906913] [0.33752801 0.368…	[[0.14650767 0.23339012 0.17546848 0.17717206 0.18057922 0.20272572 0.21124361] [0.18739353 0.27768313 0.32708688 0.5229983 0.33049404 0.22146508 0.1669506 ] [0.21465077 0.25553663 0.82623509 0.88756388 0.50425894 0.19420784 0.16524702] [0.25553663 0.2572402 0.73253833 1. 0.77342419 0.30664395 0.17206133] [0.20102215 0.24531516 0.56899489 0.75127768 0.59625213 0.21124361 0.22827939] [0.19931857 0…
207	[[0.72370089 0.96070976 0.68314322 0.41673004 0.33257288 0.36679341 0.3026616 ] [0.48567807 0.59873257 0.56780735 0.53840304 0.36958175 0.3842839 0.3495564 ] [0.46514575 0.42762991 0.61470215 0.71001267 0.48719899 0.4747782 0.46565272] [0.43675539 0.40329531 0.78326996 1. 0.83802281 0.56096324 0.57237009] [0.38504436 0.44435995 0.40937896 0.85525982 0.93764259 0.43320659 0.43498099] [0.29074778 0…	[[0.43073359 0.45189189 0.4792278 0.49513514 0.50362934 0.43830116 0.39181467] [0.51567568 0.38100386 0.53050193 0.77992278 0.58548263 0.5207722 0.37745174] [0.39258687 0.44849421 0.6965251 0.96895753 0.73822394 0.52200772 0.43891892] [0.39675676 0.43366795 0.79135135 1. 0.70702703 0.54640927 0.45745174] [0.48247104 0.44416988 0.64772201 0.79397683 0.5592278 0.47552124 0.42918919] [0.40138996 0.5…	[[0.20142602 0.16221034 0.20855615 0.19964349 0.23529412 0.16399287 0.1942959 ] [0.19964349 0.19786096 0.2798574 0.35115865 0.27094474 0.25668449 0.17468806] [0.17468806 0.20855615 0.24420677 0.40463458 0.50089127 0.40463458 0.21568627] [0.17112299 0.17825312 0.32798574 1. 0.99643494 0.36363636 0.18716578] [0.1942959 0.18538324 0.34937611 0.47593583 0.42424242 0.19607843 0.25846702] [0.29233512 0…
208	[[0.26171654 0.31507623 0.35488425 0.29023151 0.39469226 0.39864483 0.44974591] [0.33992095 0.40626765 0.47939018 0.46979108 0.44071146 0.39356296 0.43704122] [0.37831733 0.33286279 0.67871259 0.9743083 0.6092603 0.37012987 0.30999435] [0.35686053 0.35686053 0.55985319 1. 0.8040655 0.43506494 0.41389046] [0.31789949 0.23066064 0.351214 0.57933371 0.52089215 0.44212309 0.30801807] [0.25070582 0.32…	[[0.42656489 0.48320611 0.45480916 0.50458015 0.40580153 0.43145038 0.45725191] [0.40717557 0.4870229 0.44992366 0.52961832 0.53007634 0.4410687 0.46870229] [0.45816794 0.42458015 0.58916031 0.74442748 0.62580153 0.55923664 0.58763359] [0.4519084 0.55496183 0.84427481 1. 0.73328244 0.61022901 0.54167939] [0.44183206 0.63847328 0.92030534 0.9821374 0.61526718 0.57725191 0.47908397] [0.4789313 0.52…	[[0.1957672 0.23809524 0.32804233 0.1675485 0.28395062 0.20282187 0.17989418] [0.19400353 0.17107584 0.28042328 0.35978836 0.27689594 0.16931217 0.2010582 ] [0.2345679 0.19929453 0.35449735 0.8324515 0.5643739 0.35626102 0.31040564] [0.17636684 0.42151675 0.3633157 1. 0.89065256 0.20987654 0.27513228] [0.16578483 0.23104056 0.29805996 0.59611993 0.35626102 0.52733686 0.17460317] [0.21340388 0.162…
209	[[0.46647646 0.41464574 0.53495007 0.54184498 0.52401331 0.52710414 0.46267237] [0.31074655 0.46647646 0.51783167 0.5637185 0.61412268 0.47836424 0.48811222] [0.35710889 0.45553971 0.5466001 0.93723252 0.78697099 0.69044223 0.45316215] [0.49500713 0.44579173 0.73252496 1. 0.91084165 0.57917261 0.49952449] [0.49239182 0.63861151 0.69258203 0.77318117 0.72349025 0.48193058 0.43604375] [0.50261531 0…	[[0.52092118 0.41242296 0.49821602 0.52270516 0.50567629 0.43885825 0.48913396] [0.41242296 0.49529679 0.51297438 0.55708725 0.50324359 0.46140123 0.47599741] [0.50308141 0.45913072 0.49335063 0.82857606 0.70856309 0.57573792 0.40366526] [0.43026273 0.48053844 0.71602335 1. 0.80343821 0.56276354 0.47129419] [0.43885825 0.53632825 0.6701265 0.90674668 0.64336685 0.55238404 0.4592929 ] [0.47307817 …	[[0.20593692 0.24118738 0.21892393 0.2244898 0.20037106 0.17439703 0.18367347] [0.17810761 0.20593692 0.22820037 0.23562152 0.33209647 0.20222635 0.24489796] [0.18923933 0.21150278 0.3432282 0.65491651 0.26716141 0.29313544 0.17810761] [0.23005566 0.20593692 0.51948052 1. 0.55658627 0.23376623 0.20593692] [0.19851577 0.27458256 0.46382189 0.54545455 0.31539889 0.18181818 0.21706865] [0.27087199 0…
210	[[1. 0.8333989 0.66188041 0.56549961 0.46380803 0.40460268 0.30802518] [0.99272227 0.83477577 0.7631786 0.53992919 0.3815893 0.38512982 0.45790716] [0.43154996 0.54917388 0.7629819 0.71872541 0.40637293 0.47442958 0.40558615] [0.38080252 0.45357986 0.64240755 0.90165224 0.61290323 0.41306058 0.51160504] [0.28009441 0.36231314 0.54228954 0.76396538 0.75845791 0.52025964 0.43627065] [0.26789929 0.3…	[[0.41703234 0.54802535 0.53274825 0.50121892 0.54314968 0.50268162 0.4014302 ] [0.41573216 0.57549163 0.6465139 0.60068259 0.64277588 0.62376077 0.46513896] [0.36339997 0.54103689 0.78270762 0.94376727 0.81423696 0.57370388 0.35169836] [0.42239558 0.50706972 0.80497318 1. 0.8712823 0.55696408 0.43718511] [0.36470015 0.47033967 0.83308955 0.97838453 0.73557614 0.45441248 0.40793109] [0.37152608 0…	[[0.30927835 0.20790378 0.36941581 0.32474227 0.24570447 0.23367698 0.16838488] [0.28865979 0.31271478 0.38487973 0.55670103 0.23367698 0.20618557 0.17869416] [0.28522337 0.42268041 0.59793814 0.8419244 0.3161512 0.25257732 0.2628866 ] [0.29896907 0.62886598 0.95532646 1. 0.48797251 0.20618557 0.1838488 ] [0.31958763 0.49656357 0.58419244 0.89003436 0.43127148 0.24054983 0.17869416] [0.27319588 0…
211	[[0.42905765 0.43543927 0.41140183 0.47925973 0.54477771 0.45947671 0.59434163] [0.42310147 0.51159328 0.48861944 0.55286109 0.45947671 0.4943629 0.47904701] [0.4522442 0.53414167 0.55520102 0.88236545 0.61859179 0.54796852 0.51606041] [0.4522442 0.53903425 0.62965327 0.94235269 1. 0.54626675 0.39417145] [0.47223995 0.39119336 0.47670708 0.62497341 0.69070411 0.5241438 0.40502021] [0.41884705 0.4…	[[0.37534247 0.43143475 0.50410959 0.55284787 0.48968998 0.51824081 0.5408796 ] [0.43071377 0.42436914 0.58341745 0.72314348 0.5630858 0.49805335 0.5260274 ] [0.43201154 0.52501802 0.81542898 0.92328767 0.80504686 0.56510454 0.62883922] [0.50079308 0.69343908 0.9666907 1. 0.71982696 0.53900505 0.5591925 ] [0.52314348 0.61744773 0.87238645 0.78601298 0.55342466 0.45739005 0.42797404] [0.5516943 0.…	[[0.27222222 0.17222222 0.19259259 0.52037037 0.3537037 0.25185185 0.19074074] [0.21481481 0.17962963 0.24444444 0.34814815 0.35555556 0.22407407 0.26666667] [0.22037037 0.22407407 0.35185185 0.33703704 0.41481481 0.2962963 0.24074074] [0.17962963 0.27222222 0.48888889 1. 0.55740741 0.39259259 0.18888889] [0.17962963 0.28518519 0.32592593 0.56111111 0.33703704 0.23888889 0.22777778] [0.1962963 0.…
212	[[0.48015489 0.40924492 0.4535334 0.40609874 0.53000968 0.45982575 0.34583737] [0.52202323 0.51306873 0.61907067 0.73330106 0.66166505 0.39883833 0.36544046] [0.61181026 0.48789932 0.88504356 0.78654405 0.65392062 0.4874153 0.46587609] [0.39496612 0.51548887 1. 0.97652469 0.67400774 0.40150048 0.36205227] [0.46636012 0.42570184 0.60067764 0.66989351 0.58349468 0.51839303 0.38020329] [0.36181026 0…	[[0.54841645 0.532581 0.54586822 0.52420823 0.57553695 0.4261012 0.35857299] [0.4554059 0.5087368 0.61448853 0.83855115 0.67965053 0.45686203 0.47306152] [0.44120859 0.53458318 0.71368766 0.92355297 0.77812159 0.42755734 0.39989079] [0.44029851 0.47815799 0.70349472 1. 0.68929742 0.38514743 0.44557699] [0.40717146 0.4912632 0.63087004 0.65999272 0.55587914 0.53294503 0.36512559] [0.47670186 0.453…	[[0.14 0.16777778 0.13111111 0.21777778 0.10888889 0.10111111 0.11222222] [0.12666667 0.10666667 0.24666667 0.28 0.27 0.17777778 0.12222222] [0.15111111 0.27666667 0.53444444 0.83666667 0.42333333 0.14111111 0.12333333] [0.22555556 0.37555556 0.95222222 1. 0.57888889 0.17333333 0.11555556] [0.19333333 0.42777778 0.63111111 0.67222222 0.36 0.20444444 0.12555556] [0.14666667 0.14444444 0.17222222 0…
213	[[0.39414568 0.32743363 0.41354663 0.49149081 0.33356025 0.37406399 0.41422737] [0.38767869 0.43771273 0.46698434 0.54663036 0.45541184 0.47889721 0.41252553] [0.44383935 0.41558884 0.62559564 0.91320626 0.5966644 0.50918993 0.46902655] [0.42103472 0.53982301 0.67767189 1. 0.94043567 0.68345813 0.59530293] [0.4390742 0.55411845 0.6228727 0.71681416 0.81586113 0.60211028 0.64397549] [0.390742 0.60…	[[0.45589408 0.40325411 0.45206572 0.55511246 0.4624342 0.43324294 0.45206572] [0.52496411 0.42558622 0.47184559 0.51156484 0.52927102 0.47838571 0.51650981] [0.4772691 0.50917212 0.62354442 0.81767427 0.75578242 0.4836497 0.42909555] [0.51363854 0.59196044 0.73919285 1. 0.70760887 0.55479343 0.54729622] [0.48508534 0.59004626 0.82182166 0.96107832 0.74158558 0.57393524 0.52863296] [0.49976073 0.…	[[0.25468165 0.22284644 0.20973783 0.27153558 0.21722846 0.28089888 0.22846442] [0.25842697 0.23595506 0.23220974 0.29775281 0.3670412 0.19101124 0.20224719] [0.26217228 0.30524345 0.41947566 0.75655431 0.52621723 0.21535581 0.18913858] [0.25093633 0.31835206 0.65543071 1. 0.5505618 0.34644195 0.21722846] [0.17977528 0.23220974 0.35018727 0.41385768 0.26404494 0.25468165 0.31835206] [0.19101124 0…
214	[[0.60481928 0.40168675 0.39614458 0.45807229 0.42313253 0.43542169 0.43686747] [0.44457831 0.58698795 0.60216867 0.5146988 0.50506024 0.48481928 0.48361446] [0.45445783 0.65373494 0.94963855 0.89566265 0.59036145 0.44240964 0.34891566] [0.55228916 0.6339759 0.98674699 1. 0.66 0.46554217 0.43277108] [0.39783133 0.43975904 0.62216867 0.75445783 0.56963855 0.46337349 0.48746988] [0.42843373 0.31662…	[[0.43333901 0.41222544 0.43827686 0.42806062 0.43742551 0.46024178 0.40609569] [0.46194449 0.45939043 0.47846075 0.51387706 0.4677337 0.43759578 0.35927124] [0.48305806 0.47931211 0.63306658 0.77898859 0.55457177 0.40098757 0.35722799] [0.47726886 0.5293717 0.87280776 1. 0.71735059 0.47999319 0.41988762] [0.41307679 0.4607526 0.78801294 0.90839435 0.4816959 0.44202282 0.41205517] [0.43895794 0.5…	[[0.187017 0.17465224 0.24111283 0.21020093 0.24574961 0.1885626 0.15146832] [0.1561051 0.18238022 0.19010819 0.33384853 0.24729521 0.22720247 0.17619784] [0.20556414 0.27511592 0.58732612 0.64451314 0.48995363 0.17619784 0.16228748] [0.17928903 0.30139104 1. 0.85316847 0.49149923 0.19010819 0.19783617] [0.17465224 0.17774343 0.62905719 0.64296754 0.48377125 0.25193199 0.1576507 ] [0.17001546 0.2…
215	[[0.51931229 0.52402261 0.42510598 0.68299576 0.55982101 0.45007065 0.53956665] [0.47527084 0.45360339 0.42887423 0.46184644 0.45595855 0.4821008 0.43358455] [0.4656147 0.39048516 0.60998587 0.82995761 0.56877061 0.4790391 0.43499764] [0.35115403 0.36340085 0.73056995 1. 0.79463024 0.38624588 0.34196891] [0.41686293 0.46537918 0.52425813 0.65402732 0.65190768 0.4642016 0.27837965] [0.38977862 0.4…	[[0.40023183 0.51382679 0.3664514 0.44328531 0.40354363 0.47143567 0.46729591] [0.43169399 0.34492466 0.40271568 0.54677927 0.65192913 0.4999172 0.4812055 ] [0.43268753 0.38797814 0.45752608 0.79996688 0.7448253 0.55688028 0.47656897] [0.40652426 0.42622951 0.53684385 1. 0.97714853 0.61897665 0.48037755] [0.441795 0.40718662 0.62311641 0.86620301 0.85063752 0.46895181 0.47358834] [0.51995363 0.50…	[[0.26605505 0.28440367 0.2733945 0.44036697 0.21284404 0.18165138 0.26788991] [0.24954128 0.23486239 0.50458716 0.51743119 0.28073394 0.20917431 0.23119266] [0.23669725 0.3412844 0.6587156 0.94678899 0.51559633 0.2293578 0.2146789 ] [0.2 0.20733945 0.8 1. 0.75229358 0.23486239 0.2440367 ] [0.19082569 0.24220183 0.33027523 0.44770642 0.32477064 0.2440367 0.19266055] [0.17247706 0.2146789 0.201834…
216	[[0.18656348 0.2389264 0.21900214 0.32488062 0.24320764 0.33986498 0.36868105] [0.25177013 0.29507657 0.32702124 0.29128931 0.2792689 0.28190351 0.41972666] [0.2389264 0.31582414 0.46846699 0.39815577 0.35567265 0.21554421 0.2469949 ] [0.26609583 0.30330973 0.57566277 0.68302322 0.43767495 0.32010538 0.23283385] [0.28322081 0.31236621 0.33031451 0.44623744 0.44607278 0.33788902 0.25127614] [0.486…	[[0.32602832 0.31861092 0.37272421 0.433412 0.50033715 0.59120027 0.44706676] [0.33917734 0.35923803 0.54669589 0.4903911 0.65593392 0.53304113 0.4371207 ] [0.44066082 0.45229265 0.67683749 0.97774781 0.724882 0.51095752 0.32872556] [0.38806473 0.50472016 0.74443695 1. 0.81237357 0.5 0.37761295] [0.47993931 0.58108564 0.70465273 0.91689144 0.74005394 0.48735671 0.38233311] [0.44420094 0.3971679 0…	[[0.17591125 0.17432647 0.27892235 0.17115689 0.17908082 0.16164818 0.18541997] [0.27099842 0.55467512 0.36608558 0.35340729 0.22187005 0.21711569 0.17432647] [0.68462758 1. 0.68621236 0.66244057 0.25356577 0.18700475 0.1822504 ] [0.49286846 0.92709984 0.74009509 0.87004754 0.41045959 0.22820919 0.17591125] [0.19968304 0.2044374 0.340729 0.20285261 0.32488114 0.20760697 0.17115689] [0.17908082 0.…
217	[[0.48067633 0.4 0.38067633 0.33188406 0.35507246 0.29227053 0.44975845] [0.38623188 0.53816425 0.51183575 0.59661836 0.30966184 0.32487923 0.42198068] [0.39758454 0.56183575 0.79951691 1. 0.47004831 0.30338164 0.34202899] [0.44589372 0.54057971 0.76111111 0.92971014 0.58115942 0.33599034 0.40990338] [0.47318841 0.35990338 0.43067633 0.51352657 0.60676329 0.3589372 0.33816425] [0.46980676 0.43309…	[[0.38885054 0.38194684 0.37141871 0.3444943 0.4278564 0.36296168 0.46289265] [0.26337591 0.324301 0.40783569 0.41801864 0.35985502 0.40524681 0.41128754] [0.31221954 0.35830169 0.47497411 0.57231619 0.57283397 0.41387642 0.43890231] [0.37642389 0.44287194 0.66965827 1. 0.64549534 0.44028305 0.43355195] [0.38919572 0.46962375 0.88626165 0.99292371 0.60390059 0.48515706 0.42233345] [0.40593718 0.4…	[[0.16377649 0.31406551 0.2504817 0.19460501 0.19460501 0.1849711 0.19653179] [0.19460501 0.27552987 0.21194605 0.33140655 0.22736031 0.21001927 0.2504817 ] [0.20423892 0.27938343 0.45472062 0.51830443 0.36608863 0.27938343 0.21001927] [0.29287091 0.34682081 0.65895954 1. 0.69364162 0.31213873 0.30250482] [0.19653179 0.24662813 0.5761079 0.99614644 0.56069364 0.27745665 0.2061657 ] [0.25626204 0.…
218	[[0.34779533 0.38457911 0.27375619 0.44164112 0.43668946 0.46734261 0.73308182] [0.28531007 0.42843669 0.56684744 0.51898137 0.48266918 0.58429616 0.93845791] [0.25512851 0.3706673 0.72459326 0.87833058 0.66045744 0.61919359 0.81372318] [0.22423957 0.34732374 0.55128507 0.94647489 0.87196416 0.46121198 0.56378213] [0.26149493 0.32209385 0.28012261 0.60457439 0.6871021 0.75925489 0.55482198] [0.21…	[[0.41552046 0.45236882 0.47580234 0.51536763 0.38104941 0.46323654 0.42706741] [0.42723722 0.46510443 0.55187638 0.70894889 0.47953812 0.36933265 0.35031415] [0.50806589 0.44693496 0.70657157 0.93394464 0.63117677 0.48683987 0.30056037] [0.44285957 0.54304636 0.77024962 1. 0.67957208 0.50093394 0.44285957] [0.40499236 0.48157582 0.74562744 0.91781287 0.55102734 0.31142809 0.4895568 ] [0.35829513…	[[0.23800384 0.24184261 0.27831094 0.3915547 0.57005758 0.56429942 0.41650672] [0.22456814 0.38387716 0.32821497 0.28023033 0.56046065 0.26487524 0.20921305] [0.19001919 0.34740883 0.49904031 0.60268714 0.45873321 0.2168906 0.22648752] [0.18042226 0.23224568 0.78886756 1. 0.43570058 0.21880998 0.21113244] [0.19769674 0.38387716 0.39923225 0.55086372 0.61804223 0.23992322 0.20537428] [0.23800384 0…
219	[[0.44058885 0.41719243 0.47739222 0.47423764 0.47555205 0.57308097 0.51156677] [0.42218717 0.44242902 0.58254469 0.60515247 0.55651945 0.47450053 0.54022082] [0.36855941 0.58307045 0.87407992 0.64353312 0.6424816 0.43980021 0.48790747] [0.28838065 0.53154574 0.90325973 1. 0.526551 0.44742376 0.43349106] [0.39327024 0.44216614 0.64432177 0.7626183 0.52208202 0.49684543 0.4650368 ] [0.28969506 0.3…	[[0.38520621 0.37385206 0.39305393 0.56019369 0.57021206 0.4276173 0.43212556] [0.37401903 0.50743029 0.57889464 0.7779262 0.77375188 0.6269828 0.46518617] [0.43396226 0.36583737 0.56420104 0.94189347 0.93070629 0.67189848 0.55201202] [0.40908332 0.49540825 0.65252964 1. 0.97011187 0.62431124 0.42878611] [0.35231257 0.3447988 0.53548172 0.82818501 0.61913508 0.53665053 0.40941726] [0.35798965 0.4…	[[0.2173913 0.28733459 0.22495274 0.25897921 0.268431 0.17769376 0.23818526] [0.22117202 0.44045369 0.36672968 0.28922495 0.22873346 0.34404537 0.20793951] [0.26275992 0.65595463 0.75803403 0.68620038 0.54064272 0.18147448 0.21550095] [0.27032136 0.70888469 0.96408318 1. 0.45557656 0.26465028 0.2778828 ] [0.38185255 0.9489603 0.80529301 0.85066163 0.31379962 0.24574669 0.23062382] [0.24574669 0.2…
220	[[0.44800407 0.48360031 0.53699466 0.45207221 0.59216883 0.54030003 0.40910247] [0.40732265 0.41037376 0.46580219 0.56674294 0.68853293 0.87744724 0.7381134 ] [0.4373252 0.40605136 0.62903636 0.65242817 0.65013984 0.68675311 0.75031782] [0.3885075 0.48538012 0.7424358 1. 0.67302314 0.54741927 0.60869565] [0.42562929 0.51538266 0.85303839 0.78006611 0.60742436 0.43147724 0.28527841] [0.32189169 0.…	[[0.38624253 0.48102697 0.45389956 0.63620216 0.52058776 0.48361053 0.53641208] [0.43516874 0.46714032 0.51784273 0.56095592 0.54787663 0.48667851 0.48764734] [0.51186824 0.51961892 0.6625222 0.76877119 0.60536089 0.48457936 0.53544324] [0.48280316 0.637171 0.88422412 1. 0.70644276 0.43549168 0.48635556] [0.49426772 0.637171 0.82819312 0.89229776 0.66623607 0.46278056 0.43726788] [0.55756499 0.63…	[[0.1927555 0.31306598 0.28848642 0.2457956 0.37128072 0.27684347 0.24191462] [0.18240621 0.32341527 0.41138422 0.3622251 0.60931436 0.4152652 0.34282018] [0.24062096 0.42432083 0.62742561 0.61578266 0.59508409 0.69987063 0.41009056] [0.25097025 0.48641656 0.35834411 0.89521345 0.74514877 0.54463131 0.41397154] [0.30918499 0.47606727 0.461837 0.60284605 0.66364812 0.58214748 0.45924968] [0.452781…
221	[[0.47570703 0.50495528 0.51341552 0.43485618 0.38772057 0.42760454 0.31810491] [0.36862461 0.57916365 0.60261059 0.55233261 0.51704133 0.40826686 0.42639594] [0.46047861 0.74135847 0.87793087 0.89025864 0.60937878 0.4305052 0.35218758] [0.45153493 0.66690839 0.91128837 1. 0.79743776 0.54338893 0.36862461] [0.43098864 0.47860769 0.55209089 0.64442833 0.52429297 0.51921682 0.34662799] [0.30698574 …	[[0.40529248 0.34697075 0.4439415 0.46204735 0.38944986 0.38509749 0.37134401] [0.34296657 0.38318245 0.49895543 0.71552925 0.50295961 0.34627437 0.40076602] [0.40163649 0.43053621 0.68332173 0.89084262 0.67009053 0.4735376 0.43941504] [0.47580084 0.48119777 0.67879526 1. 0.61646936 0.55849582 0.44307103] [0.43993733 0.52541783 0.54108635 0.78307799 0.57503482 0.54892061 0.48850975] [0.45665042 0…	[[0.29508197 0.22336066 0.2295082 0.24385246 0.20081967 0.31762295 0.22131148] [0.21311475 0.25 0.27868852 0.27459016 0.2295082 0.20901639 0.2397541 ] [0.20491803 0.28483607 0.6352459 0.61680328 0.67418033 0.30532787 0.20081967] [0.23360656 0.25614754 0.4795082 1. 0.52663934 0.34016393 0.21311475] [0.19877049 0.31147541 0.26844262 0.5204918 0.38114754 0.2602459 0.22745902] [0.19672131 0.22336066 …
222	[[0.37387264 0.276305 0.34162339 0.3610276 0.34900246 0.28395737 0.27083903] [0.31374693 0.39928942 0.52500683 0.46351462 0.39464335 0.36922656 0.33697732] [0.43536485 0.50259634 0.97376332 0.89505329 0.58895873 0.41787374 0.2976223 ] [0.42689259 0.50724242 0.67149494 1. 0.90270566 0.45750205 0.34408308] [0.36758677 0.29625581 0.56791473 0.6376059 0.49658377 0.30090189 0.34572288] [0.36321399 0.3…	[[0.59623876 0.54816026 0.516435 0.48274734 0.56565822 0.49910057 0.4470973 ] [0.55306623 0.66345053 0.54129191 0.63156173 0.5893704 0.44431725 0.40228945] [0.56958299 0.66590352 0.64611611 0.88732625 0.56385936 0.5108749 0.43761243] [0.5838103 0.62142273 0.80163532 1. 0.72837285 0.47375307 0.40899428] [0.41978741 0.5686018 0.83107114 0.89942764 0.61390025 0.52853639 0.44546198] [0.44121014 0.450…	[[0.21843687 0.24248497 0.18436874 0.25250501 0.24048096 0.21843687 0.18837675] [0.20440882 0.26653307 0.25851703 0.35270541 0.50901804 0.29058116 0.250501 ] [0.30861723 0.31062124 0.25250501 0.76553106 0.63326653 0.7755511 0.29258517] [0.20440882 0.27054108 0.6252505 1. 0.93787575 0.52905812 0.2745491 ] [0.19438878 0.19438878 0.43286573 0.38677355 0.42084168 0.25250501 0.250501 ] [0.20641283 0.2…
223	[[0.24918567 0.30103149 0.36427796 0.37052117 0.41340934 0.45005429 0.3029316 ] [0.31460369 0.28393051 0.40716612 0.3897937 0.46281216 0.42833876 0.41422367] [0.36319218 0.39766558 0.61156352 0.76547231 0.55428882 0.37839305 0.35450597] [0.26764387 0.34636265 0.62486428 1. 0.76411509 0.48181325 0.44652552] [0.44082519 0.31026059 0.35423453 0.65635179 0.6490228 0.5437025 0.41395223] [0.29750271 0.…	[[0.47243528 0.38279003 0.49544583 0.48010547 0.50215724 0.54074784 0.4930489 ] [0.51629914 0.55129434 0.49400767 0.5491371 0.50311601 0.43384468 0.52684564] [0.6478907 0.4894535 0.54650048 0.73993289 0.77516779 0.52205177 0.51653883] [0.62727709 0.4964046 0.63446788 1. 0.84731544 0.59587728 0.45613615] [0.54554171 0.48801534 0.63302972 0.88279003 0.7430489 0.65004794 0.43360499] [0.50383509 0.58…	[[0.09371221 0.1311971 0.14721886 0.07829504 0.04292624 0.03839178 0.03385732] [0.28385732 0.44891173 0.36517533 0.23307134 0.10187424 0.0828295 0.06378476] [0.71009674 1. 0.67926239 0.44558646 0.47370012 0.28839178 0.14117291] [0.18802902 0.45405079 0.45435308 0.85973398 0.80380895 0.74244256 0.19528416] [0.07557437 0.11366385 0.2620919 0.4162636 0.55290206 0.23488513 0.1070133 ] [0.09461911 0.0…
224	[[0.44570502 0.40703867 0.40217643 0.39245196 0.44200046 0.34799722 0.37392915] [0.44871498 0.37462376 0.41213244 0.39430424 0.37879139 0.4250984 0.38758972] [0.41143783 0.49131743 0.7253994 0.56679787 0.49363279 0.42417226 0.36026858] [0.36397314 0.48159296 0.93030794 1. 0.60175967 0.40472332 0.41838389] [0.41028016 0.36026858 0.61102107 0.81245659 0.70108821 0.41606853 0.35702709] [0.36188933 0…	[[0.48523604 0.44329509 0.45683656 0.43219861 0.42975362 0.42542787 0.3915742 ] [0.41301486 0.49689675 0.5301862 0.63738951 0.52191085 0.43746474 0.43633628] [0.3782208 0.53808539 0.69889035 0.90163626 0.65977055 0.39289073 0.40605605] [0.40342298 0.49087831 0.68121121 1. 0.62046267 0.43313899 0.39176227] [0.37145007 0.47808915 0.81324055 0.64905022 0.62027459 0.38574384 0.35189016] [0.39589994 0…	[[0.19484882 0.11422172 0.14445689 0.13885778 0.15117581 0.15341545 0.12989922] [0.11870101 0.14781635 0.23404255 0.27547592 0.24860022 0.12206047 0.23964166] [0.15453527 0.23628219 0.49496081 0.82530795 0.74468085 0.27099664 0.12318029] [0.16349384 0.38297872 0.79619261 1. 0.48488242 0.31802912 0.20492721] [0.1399776 0.27995521 0.31578947 0.60918253 0.52071669 0.24860022 0.13101904] [0.1075028 0…
225	[[0.45760945 0.41591383 0.52605976 0.63412092 0.61153579 0.51285615 0.69909659] [0.37387074 0.55733148 0.63551077 0.73697012 0.60076442 0.44961779 0.48644892] [0.36970118 0.45482974 0.82140375 0.78144545 0.74808895 0.64523975 0.53370396] [0.33599722 0.40305768 0.65149409 1. 0.71160528 0.74496178 0.52675469] [0.33321751 0.44440584 0.45205003 0.62195969 0.61987491 0.55802641 0.56428075] [0.2762335 …	[[0.30898145 0.42531728 0.53856167 0.56345591 0.46534331 0.41409047 0.3734136 ] [0.35860722 0.40107387 0.61422063 0.74829157 0.51952489 0.46208916 0.40676863] [0.35177351 0.47543117 0.79954442 0.95183859 0.66856492 0.43768305 0.37260007] [0.35128539 0.49674585 0.79596486 1. 0.71086886 0.51415555 0.45004881] [0.37927107 0.5654084 0.65440937 0.88740644 0.75187114 0.73560039 0.53368044] [0.35535308 …	[[0.23387097 0.21975806 0.2358871 0.23387097 0.29032258 0.24193548 0.21774194] [0.22379032 0.21572581 0.21370968 0.31653226 0.37096774 0.4233871 0.25806452] [0.19556452 0.21774194 0.37096774 0.38508065 0.55241935 0.42943548 0.26008065] [0.24193548 0.28427419 0.29032258 1. 0.8266129 0.80645161 0.24596774] [0.20766129 0.19959677 0.22177419 0.69153226 0.69153226 0.57862903 0.33669355] [0.22983871 0.…
226	[[0.54552859 0.54145626 0.38149536 0.39078026 0.29190422 0.35869034 0.52093175] [0.39615573 0.40299723 0.34907965 0.51246131 0.59325623 0.68089265 0.42873432] [0.26242059 0.35624695 0.48200033 0.60058641 0.64603356 1. 0.74784167] [0.28734322 0.3526633 0.65645871 0.77439322 0.58315687 0.52484118 0.59895748] [0.25264701 0.3132432 0.36846392 0.64212412 0.60596188 0.38996579 0.44062551] [0.29776837 0…	[[0.38933707 0.42230796 0.4510698 0.45229744 0.44580849 0.42072957 0.36092599] [0.3723255 0.42704314 0.37390389 0.51157489 0.542792 0.50350754 0.2530691 ] [0.35338478 0.32602596 0.48070852 0.81532796 0.74780779 0.52770958 0.34093301] [0.41388986 0.41196072 0.5657664 1. 0.78165556 0.50157839 0.37951596] [0.44247632 0.46141705 0.63311119 0.9151175 0.68221677 0.39705367 0.40477026] [0.41581901 0.436…	[[0.26519337 0.18968692 0.21731123 0.17495396 0.1694291 0.20257827 0.18968692] [0.16574586 0.23572744 0.27255985 0.20441989 0.19889503 0.25966851 0.16390424] [0.21731123 0.32780847 0.81031308 0.62799263 0.50828729 0.22467772 0.17311234] [0.19889503 0.32780847 1. 0.90607735 0.62983425 0.20257827 0.2228361 ] [0.21915285 0.19521179 0.5174954 0.34990792 0.45856354 0.26151013 0.21178637] [0.21546961 0…
227	[[0.35395613 0.33226522 0.37540054 0.40226769 0.34434311 0.40054227 0.43061375] [0.34360365 0.2553611 0.37786542 0.55065319 0.53931476 0.43431107 0.52945526] [0.40423959 0.36480158 0.60635938 0.77520335 0.8355928 0.57086517 0.41902884] [0.43135322 0.44417057 0.59748583 1. 0.98471777 0.61868376 0.51047572] [0.51466601 0.50480651 0.46265714 0.67143209 0.7643579 0.5425191 0.42913483] [0.42740942 0.4…	[[0.37263682 0.35605307 0.37827529 0.53880597 0.46616915 0.70514096 0.56135987] [0.35804312 0.36218905 0.46451078 0.70912106 0.75854063 0.54892206 0.47330017] [0.29635158 0.38789386 0.54046434 0.87230514 0.85787728 0.50713101 0.43532338] [0.31376451 0.36517413 0.63167496 1. 0.79701493 0.55721393 0.50845771] [0.3774461 0.42172471 0.54693201 0.79966833 0.70348259 0.56849088 0.46434494] [0.25754561 …	[[0.20491803 0.32172131 0.22540984 0.30532787 0.25204918 0.20491803 0.25 ] [0.20696721 0.3954918 0.27868852 0.27663934 0.2602459 0.26639344 0.2295082 ] [0.56352459 0.42008197 0.4897541 0.39754098 0.31147541 0.21721311 0.30532787] [0.44467213 0.57377049 0.50409836 1. 0.32172131 0.20081967 0.19057377] [0.45081967 0.41393443 0.70491803 0.44467213 0.49590164 0.20491803 0.25204918] [0.4057377 0.247950…
228	[[0.3898051 0.42928536 0.43253373 0.45802099 0.36381809 0.41754123 0.45502249] [0.46076962 0.45852074 0.42378811 0.49775112 0.45677161 0.501999 0.42603698] [0.43228386 0.47251374 0.60969515 0.53923038 0.52673663 0.45802099 0.47126437] [0.48550725 0.68215892 0.69965017 1. 0.77761119 0.45727136 0.4087956 ] [0.37856072 0.46676662 0.71789105 0.80534733 0.72988506 0.35357321 0.51024488] [0.5089955 0.4…	[[0.3408824 0.40764972 0.42945814 0.41888945 0.4249287 0.46787452 0.43063244] [0.449589 0.46317732 0.44287871 0.47039087 0.44271095 0.37426606 0.42576749] [0.46938433 0.6176816 0.68511995 0.83123637 0.60795169 0.40798524 0.45562825] [0.491025 0.64167086 0.91914108 1. 0.67840966 0.42476095 0.48465023] [0.52440866 0.52273109 0.96745512 0.98322429 0.60191243 0.39825533 0.50427781] [0.53313202 0.5158…	[[0.22410148 0.26638478 0.22621564 0.31501057 0.22621564 0.21353066 0.22621564] [0.2410148 0.1987315 0.20930233 0.25581395 0.21353066 0.19450317 0.31289641] [0.205074 0.2410148 0.36363636 0.57928118 0.43340381 0.3192389 0.21775899] [0.31712474 0.41860465 0.78435518 1. 0.41860465 0.26004228 0.21775899] [0.23255814 0.29598309 0.41649049 0.55813953 0.3551797 0.18604651 0.21353066] [0.21987315 0.2621…
229	[[0.55979203 0.52636791 0.58776925 0.43946521 0.48353553 0.44243625 0.39910869] [0.47932657 0.48898242 0.50334241 0.57192374 0.43674177 0.42238178 0.48700173] [0.61946026 0.59197821 0.87893043 0.6667492 0.52537757 0.41421144 0.3386977 ] [0.78261946 0.59767269 0.67095816 1. 0.73087398 0.47536519 0.57687546] [0.5692003 0.42411488 0.61549889 0.60237683 0.57118099 0.49269621 0.42634315] [0.49764793 0…	[[0.329105 0.33439042 0.39763918 0.41596195 0.45419309 0.43710359 0.44256519] [0.38495419 0.31853418 0.52026075 0.61909796 0.54175476 0.35394644 0.40010571] [0.3858351 0.46828753 0.76233263 0.8948203 0.58157153 0.40310078 0.43868922] [0.29281184 0.45155039 0.90028189 1. 0.52536998 0.36663143 0.41155743] [0.38601128 0.51673714 0.82047216 0.77043693 0.47057787 0.43675123 0.42582805] [0.4379845 0.45…	[[0.23699422 0.21001927 0.19460501 0.2061657 0.19653179 0.18304432 0.2504817 ] [0.19460501 0.2061657 0.27552987 0.29094412 0.31021195 0.24277457 0.22736031] [0.22350674 0.19267823 0.26589595 0.49710983 0.48362235 0.26974952 0.238921 ] [0.29672447 0.3371869 0.32755299 0.94412331 0.53564547 0.30635838 0.31213873] [0.32177264 0.238921 0.41425819 0.55298651 0.40077071 0.37186898 1. ] [0.28709056 0.23…
230	[[0.32180965 0.36214255 0.28382416 0.29598805 0.23559539 0.29107981 0.2496799 ] [0.3555271 0.34528382 0.40183525 0.37217243 0.34528382 0.36022194 0.35851472] [0.2757149 0.41848058 0.43640632 0.90332907 0.59816475 0.52731541 0.43299189] [0.35061886 0.37686726 0.43896714 0.80196329 1. 0.42893726 0.37323944] [0.34976526 0.34592403 0.38326931 0.42957746 0.51920615 0.37580026 0.30580452] [0.35851472 0…	[[0.31208594 0.27770815 0.37726052 0.38424351 0.34467323 0.27717099 0.28540734] [0.26589078 0.27197851 0.48880931 0.6 0.42811101 0.27072516 0.2873769 ] [0.32461952 0.38066249 0.60232766 0.96436885 0.58657117 0.31924799 0.25120859] [0.28146822 0.43724261 0.78334825 1. 0.58334825 0.28361683 0.23527305] [0.30402865 0.39892569 0.64404655 0.77779767 0.42291853 0.30098478 0.20984781] [0.29131603 0.2807…	[[0.17112299 0.13368984 0.14171123 0.2526738 0.44518717 0.41042781 0.27272727] [0.1684492 0.1631016 0.19652406 0.27406417 0.29278075 0.31951872 0.23395722] [0.17379679 0.17112299 0.45187166 0.57219251 0.51604278 0.40106952 0.20320856] [0.14304813 0.17379679 0.31951872 0.68048128 0.5815508 1. 0.27673797] [0.13368984 0.17379679 0.26203209 0.36363636 0.27005348 0.41176471 0.30080214] [0.15775401 0.1…
231	[[0.31225869 0.2859556 0.36003861 0.40130309 0.45632239 0.54391892 0.50337838] [0.28861004 0.28354247 0.48527992 0.50965251 0.41819498 0.3238417 0.32915058] [0.32311776 0.40057915 0.74348456 0.97321429 0.64720077 0.37210425 0.32432432] [0.40637066 0.30574324 0.54850386 0.91457529 1. 0.41650579 0.36872587] [0.55719112 0.31467181 0.33735521 0.54319498 0.46307915 0.47369691 0.41312741] [0.441361 0.3…	[[0.4085 0.42083333 0.434 0.54383333 0.62233333 0.57333333 0.48383333] [0.37366667 0.407 0.52333333 0.74783333 0.74283333 0.58033333 0.494 ] [0.466 0.392 0.67066667 0.8185 0.75783333 0.623 0.511 ] [0.39866667 0.46116667 0.766 1. 0.62383333 0.5945 0.44866667] [0.43816667 0.43316667 0.6985 0.80283333 0.56 0.4065 0.39816667] [0.47466667 0.47 0.49283333 0.55883333 0.423 0.51016667 0.50616667] [0.4961…	[[0.24229979 0.21560575 0.24435318 0.30800821 0.25051335 0.2238193 0.28747433] [0.21355236 0.28747433 0.26283368 0.35934292 0.50102669 0.45585216 0.25051335] [0.21560575 0.27720739 0.56673511 0.86652977 0.92607803 0.49075975 0.25667351] [0.2587269 0.34702259 0.63039014 1. 0.92402464 0.42299795 0.27310062] [0.25051335 0.20944559 0.47022587 0.36960986 0.62628337 0.3449692 0.21149897] [0.26283368 0.…
232	[[0.55296142 0.64364709 0.77955272 0.79921357 0.73482428 0.69132465 0.51929221] [0.45686901 0.67928238 0.8196117 0.68468911 0.74784959 0.43720816 0.45539445] [0.41828459 0.65568936 0.7559597 0.86311133 0.76013763 0.56819857 0.46891128] [0.41140329 0.55591054 0.76898501 1. 0.99164414 0.66257066 0.59621529] [0.30916687 0.41558122 0.52076677 0.59056279 0.63676579 0.48930941 0.41631851] [0.33275989 0…	[[0.53520667 0.50367587 0.52556772 0.53275609 0.46626368 0.40793988 0.41953929] [0.45352067 0.44518869 0.52033981 0.5822578 0.52360725 0.45008985 0.37232478] [0.47639275 0.48684855 0.55138049 0.77471001 0.64842346 0.57392583 0.37902304] [0.45580787 0.54272178 0.76343735 1. 0.7263519 0.55481131 0.41872243] [0.43130207 0.57719327 0.83221696 0.87044601 0.72586179 0.46185264 0.46855089] [0.54402875 0…	[[0.57069409 0.99357326 0.77249357 0.59254499 0.60154242 0.29691517 0.56683805] [0.70694087 1. 0.59254499 0.5655527 0.61696658 0.54113111 0.75578406] [0.60796915 0.5874036 0.68894602 0.64267352 0.48971722 0.52956298 0.4781491 ] [0.55141388 0.7159383 0.47429306 0.85089974 0.58611825 0.3277635 0.33290488] [0.44344473 0.46401028 0.29048843 0.53084833 0.58226221 0.2840617 0.23907455] [0.50514139 0.29…
233	[[0.35518207 0.27591036 0.33837535 0.34033613 0.43053221 0.45938375 0.44145658] [0.33501401 0.3605042 0.38711485 0.49243697 0.4280112 0.43277311 0.40140056] [0.35014006 0.36190476 0.7022409 0.88431373 0.5977591 0.34089636 0.36218487] [0.33641457 0.44565826 0.73781513 1. 0.8907563 0.44033613 0.40448179] [0.26470588 0.467507 0.4232493 0.65322129 0.56498599 0.36302521 0.46638655] [0.32885154 0.35350…	[[0.43691787 0.3827265 0.45182049 0.48128704 0.45165114 0.6342083 0.67739204] [0.45639289 0.45588484 0.49635902 0.48975445 0.59034716 0.75715495 0.57408975] [0.44589331 0.47806943 0.70550381 0.7876376 0.65385267 0.72751905 0.60626588] [0.40524979 0.46299746 0.80999153 1. 0.64521592 0.51227773 0.40016935] [0.4 0.57290432 0.74834886 0.86265876 0.60152413 0.53988146 0.43505504] [0.47180356 0.5293818…	[[0.18359375 0.20703125 0.3046875 0.2265625 0.26171875 0.23632812 0.26171875] [0.17773438 0.18359375 0.24414062 0.37109375 0.38671875 0.2734375 0.19921875] [0.26171875 0.2421875 0.49023438 0.625 0.45703125 0.375 0.25195312] [0.18164062 0.24804688 0.76953125 0.95898438 0.58984375 0.2890625 0.36328125] [0.18945312 0.30078125 0.63085938 1. 0.39453125 0.38476562 0.49804688] [0.22851562 0.32226562 0.2…
234	[[0.42577031 0.57142857 0.42042271 0.45989305 0.3929208 0.40208811 0.48714031] [0.53806977 0.43926662 0.54341737 0.48688566 0.47669977 0.47822765 0.56760886] [0.41074612 0.38222562 0.82251082 0.78762414 0.57703081 0.68270945 0.60453272] [0.4451235 0.51209575 0.75019099 1. 0.84797555 0.59943978 0.59230965] [0.46243952 0.40769035 0.5737204 0.62159409 0.76546982 0.4548001 0.66513878] [0.57499363 0.4…	[[0.42892157 0.40423669 0.3890056 0.34331232 0.37044818 0.41841737 0.36467087] [0.33753501 0.37464986 0.4515056 0.55269608 0.36292017 0.44205182 0.42139356] [0.45028011 0.53693978 0.50630252 0.70658263 0.57790616 0.39618347 0.35714286] [0.3662465 0.55322129 0.8019958 1. 0.63217787 0.47268908 0.34331232] [0.43522409 0.51365546 0.84138655 0.88147759 0.64163165 0.48914566 0.41281513] [0.38042717 0.4…	[[0.14450867 0.21098266 0.21098266 0.28034682 0.5433526 0.40028902 1. ] [0.17052023 0.3800578 0.30635838 0.34537572 0.53179191 0.51589595 0.6734104 ] [0.27601156 0.24277457 0.58526012 0.50578035 0.51156069 0.65462428 0.90606936] [0.25433526 0.38150289 0.4349711 0.91473988 0.64884393 0.74132948 0.6416185 ] [0.20231214 0.43063584 0.53901734 0.74277457 0.66763006 0.79913295 0.79479769] [0.18352601 0…
235	[[0.31228539 0.31991606 0.268409 0.58794353 0.82106066 0.94868371 0.46508966] [0.49046166 0.36264784 0.4395269 0.51278138 0.83899275 1. 0.61388783] [0.54998092 0.5005723 0.79225486 0.60740176 0.47481877 0.70698207 0.62876765] [0.47539107 0.44429607 0.80255628 0.81610072 0.72739412 0.5 0.52785196] [0.34109119 0.32506677 0.5316673 0.55494086 0.58946967 0.46108356 0.53815338] [0.29111026 0.3548264 0…	[[0.42707408 0.38159531 0.39900515 0.47326346 0.55693729 0.4841002 0.46544679] [0.43080476 0.47166459 0.41517143 0.54201457 0.67347664 0.49902292 0.48800853] [0.42494226 0.52371647 0.58696038 0.87297921 0.77011903 0.69390656 0.48498845] [0.43382484 0.52780245 0.66139634 1. 0.73156866 0.56759638 0.50985966] [0.44039794 0.48196838 0.67933914 0.85468112 0.78664061 0.57097175 0.4965358 ] [0.52709185 …	[[0.13432836 0.15614237 0.12399541 0.13432836 0.12973594 0.15154994 0.11940299] [0.10907003 0.15154994 0.18943743 0.28932262 0.20780712 0.26291619 0.22043628] [0.13662457 0.13203215 0.44661309 0.64753157 0.75315729 0.3673938 0.15614237] [0.1216992 0.27669346 0.5924225 1. 0.74626866 0.50172216 0.20895522] [0.13088404 0.14466131 0.52468427 0.489093 0.47531573 0.25258324 0.13203215] [0.13318025 0.15…
236	[[0.45462256 0.40825558 0.39044388 0.49137687 0.51201583 0.57789087 0.50014136] [0.47243427 0.45009895 0.51908397 0.48459146 0.76505513 0.84676279 0.64998586] [0.34690416 0.40542833 0.56460277 0.64857224 0.72094996 1. 0.76957874] [0.31863161 0.31750071 0.50438224 0.8778626 0.86627085 0.76731694 0.73989256] [0.42465366 0.45264348 0.58071812 0.67543116 0.86655358 0.613797 0.47639242] [0.45038168 0.…	[[0.45285029 0.29746049 0.39797549 0.43384834 0.42727757 0.49511632 0.47948855] [0.41484639 0.40721009 0.46048659 0.6494406 0.6631149 0.57716214 0.53169952] [0.43047416 0.3963772 0.65654413 0.93518025 0.72669153 0.51003374 0.42550169] [0.34665246 0.46741254 0.63026105 1. 0.71656899 0.48126443 0.4496537 ] [0.40880838 0.48232996 0.60770733 0.71159652 0.45320547 0.40134967 0.4283431 ] [0.47114189 0.…	[[0.21444201 0.24070022 0.26914661 0.22538293 0.21225383 0.23413567 0.20568928] [0.2428884 0.35667396 0.28446389 0.3107221 0.27789934 0.23851204 0.27352298] [0.29102845 0.23632385 0.43544858 0.45514223 0.33479212 0.26695842 0.2428884 ] [0.22319475 0.37199125 0.72428884 1. 0.4463895 0.20787746 0.27571116] [0.20131291 0.24945295 0.54704595 0.56236324 0.43982495 0.29321663 0.2297593 ] [0.21225383 0.…
237	[[0.52743829 0.38341721 0.39396118 0.28564582 0.30625449 0.36784088 0.41265277] [0.53702372 0.55667386 0.58614905 0.59142104 0.45123412 0.45075485 0.39012701] [0.43829379 0.5542775 0.8511862 0.78408819 0.47807333 0.50850707 0.34339803] [0.39923317 0.52216631 1. 0.96261682 0.65228852 0.53534627 0.46896717] [0.53462737 0.44164869 0.57296909 0.78097292 0.59333813 0.498682 0.35178529] [0.48406422 0.5…	[[0.45346141 0.5531633 0.5578006 0.47548857 0.54587612 0.54438556 0.50645909] [0.46654521 0.43640278 0.6669427 0.72871812 0.72457767 0.53991388 0.43342166] [0.47035442 0.51291818 0.6753892 0.96372971 0.8395164 0.55564757 0.45114276] [0.48741305 0.49320967 0.72490891 1. 0.80771779 0.51556807 0.62272276] [0.45660815 0.50364359 0.5867837 0.7080159 0.66313349 0.4412057 0.53014243] [0.634316 0.4665452…	[[0.23684211 0.25657895 0.29385965 0.23684211 0.21710526 0.22587719 0.24561404] [0.26096491 0.25438596 0.24122807 0.35964912 0.28947368 0.22807018 0.21052632] [0.25438596 0.26754386 0.51315789 0.48903509 0.4495614 0.31578947 0.22368421] [0.28508772 0.27192982 0.36842105 1. 0.84649123 0.54385965 0.45175439] [0.23464912 0.2872807 0.52412281 0.32017544 0.45614035 0.25438596 0.33114035] [0.24122807 0…
238	[[0.69990128 0.5269003 0.54516288 0.50740375 0.50839092 0.44397828 0.34945706] [0.65004936 0.55231984 0.49555775 0.5774926 0.40325765 0.38647581 0.28751234] [0.48395854 0.65103653 0.89215202 0.76110563 0.59279368 0.37537019 0.33020731] [0.46767029 0.68731491 0.88030602 1. 0.75962488 0.41189536 0.33958539] [0.40745311 0.53800592 0.61500494 0.60340573 0.58489635 0.43879566 0.45681145] [0.46890424 0…	[[0.39593909 0.29721687 0.34237703 0.32819884 0.3017679 0.50358831 0.54997374] [0.351129 0.35445475 0.46998075 0.43654822 0.43234728 0.39856468 0.36950814] [0.40416594 0.40959216 0.57640469 0.66007352 0.53702083 0.49606161 0.41431822] [0.42254507 0.54174689 0.9497637 1. 0.70768423 0.40084019 0.3915631 ] [0.53141957 0.62226501 0.98827236 0.91860669 0.69945738 0.42919657 0.36670751] [0.39488885 0.6…	[[0.23144105 0.2139738 0.23362445 0.26855895 0.26637555 0.21615721 0.20087336] [0.36244541 0.24672489 0.22489083 0.31877729 0.27510917 0.38864629 0.2139738 ] [0.34716157 0.28820961 0.23799127 0.6069869 0.40393013 0.31004367 0.27074236] [0.23362445 0.25327511 0.72489083 1. 0.50655022 0.2510917 0.3231441 ] [0.21834061 0.24017467 0.91921397 0.83187773 0.47598253 0.3209607 0.20087336] [0.25545852 0.2…
239	[[0.36327713 0.50790306 0.38909378 0.41780822 0.39093783 0.36116965 0.414647 ] [0.44599579 0.4109589 0.56269758 0.59641728 0.60300316 0.48498419 0.37065332] [0.4947313 0.51923077 0.66754478 0.80716544 0.83350896 0.61064278 0.41385669] [0.57297155 0.7118019 0.73867229 1. 0.85221286 0.55874605 0.35774499] [0.55426765 0.65226554 0.60379347 0.57191781 0.54030558 0.45363541 0.32270811] [0.65252898 0.7…	[[0.40852215 0.4234021 0.47176192 0.47852553 0.53212716 0.38569496 0.43253297] [0.43050389 0.3692932 0.5975651 0.63831586 0.70916469 0.49340548 0.38890768] [0.37064592 0.50608725 0.72269192 0.86422049 0.73892459 0.56087251 0.46635103] [0.43878931 0.52164356 0.65708488 1. 0.75397362 0.48359824 0.34781874] [0.45941833 0.43388569 0.68430842 0.70645925 0.62969226 0.49526547 0.40497125] [0.4372675 0.4…	[[0.35368421 0.24842105 0.25684211 0.23789474 0.27157895 0.22947368 0.29684211] [0.31157895 0.26947368 0.24210526 0.31157895 0.27368421 0.33052632 0.25473684] [0.22105263 0.47578947 0.8 0.65263158 0.53263158 0.37473684 0.29052632] [0.30736842 0.46105263 0.66526316 1. 0.59789474 0.38736842 0.22526316] [0.24842105 0.59368421 0.67578947 0.65263158 0.51578947 0.36 0.21263158] [0.34526316 0.46736842 0…
240	[[0.26422276 0.2744391 0.29727564 0.34154647 0.3984375 0.67467949 1. ] [0.29727564 0.33573718 0.38581731 0.30388622 0.41566506 0.45853365 0.56510417] [0.32772436 0.39823718 0.53165064 0.60416667 0.39923878 0.47536058 0.27724359] [0.36798878 0.37099359 0.48838141 0.77383814 0.66225962 0.34775641 0.32391827] [0.37439904 0.4072516 0.40625 0.54567308 0.66005609 0.37840545 0.27524038] [0.24579327 0.38…	[[0.45028115 0.46611423 0.4934892 0.41950281 0.36771234 0.38709677 0.44702575] [0.55445398 0.45560817 0.57457828 0.4815034 0.41654336 0.40855283 0.39212785] [0.6494525 0.7456348 0.81015093 0.79772122 0.66336194 0.42246227 0.45116898] [0.6891092 0.896715 0.87777449 0.9451021 0.55045872 0.48712637 0.4467298 ] [0.59425866 0.67253625 0.83427049 1. 0.5766499 0.45072507 0.44155075] [0.49911216 0.534329…	[[0.28414097 0.40969163 0.48017621 0.20044053 0.27312775 0.25550661 0.21145374] [0.24669604 0.29295154 0.35903084 0.30176211 0.27312775 0.26211454 0.25770925] [0.2753304 0.37885463 0.66299559 0.64317181 0.39427313 0.29295154 0.22687225] [0.26211454 0.32819383 0.76211454 1. 0.47356828 0.27973568 0.20484581] [0.2246696 0.23568282 0.53303965 0.88546256 0.30837004 0.2907489 0.20704846] [0.24008811 0.…
241	[[0.41075918 0.51985923 0.5130719 0.63775767 0.6387632 0.48567119 0.49622926] [0.35746606 0.39994972 0.6503268 0.71719457 0.7513826 0.56309703 0.42735043] [0.33685269 0.40246355 0.64228255 0.9638009 0.61211664 0.60558069 0.42885872] [0.39115133 0.51809955 0.47762695 1. 0.9147813 0.68878834 0.57918552] [0.29688286 0.41955757 0.39668175 0.60884867 0.85972851 0.75766717 0.6271996 ] [0.32981398 0.266…	[[0.43675658 0.50410454 0.53258502 0.55520188 0.47244094 0.53375775 0.47847211] [0.52873178 0.55285642 0.65103032 0.76277433 0.76511979 0.47930977 0.44127995] [0.52755906 0.57966158 0.63444463 0.91841179 0.69475624 0.54380968 0.47177082] [0.59909533 0.55402915 0.6914056 1. 0.64566929 0.54447981 0.4285475 ] [0.54347462 0.55972525 0.57949405 0.68420171 0.63310437 0.59490702 0.52772659] [0.52655386 …	[[0.22394678 0.22838137 0.22616408 0.23059867 0.25055432 0.2195122 0.27716186] [0.29711752 0.23059867 0.26829268 0.38580931 0.41463415 0.24390244 0.23281596] [0.2195122 0.32372506 0.63192905 0.56097561 0.29711752 0.28603104 0.22172949] [0.29268293 0.23503326 0.71396896 1. 0.9135255 0.37028825 0.27050998] [0.35033259 0.37250554 0.50110865 0.68292683 0.63192905 0.42793792 0.24611973] [0.23725055 0.…
242	[[0.27424212 0.33005421 0.26661313 0.55370408 1. 0.78357759 0.29873519] [0.25978719 0.31559928 0.32965268 0.37683196 0.47279663 0.548685 0.42300743] [0.3625778 0.37944188 0.47881951 0.51656294 0.70768922 0.68299538 0.47801646] [0.39349528 0.39510139 0.57940173 0.81770729 0.61814897 0.62035736 0.52077896] [0.3836579 0.29953825 0.52519574 0.71070066 0.61152379 0.53924915 0.35434652] [0.3127886 0.32…	[[0.53539677 0.46806059 0.49835364 0.52881133 0.49621337 0.53473823 0.39809022] [0.39940731 0.47069476 0.71353309 0.81577214 0.58133026 0.46032269 0.48468884] [0.53243332 0.65146526 0.92657228 0.98386566 0.6516299 0.50082318 0.44682252] [0.48748765 0.67105696 0.93447481 1. 0.65442871 0.48765229 0.52387224] [0.51004281 0.61540994 0.71978927 0.70645374 0.56503128 0.49143892 0.55334211] [0.43134672 …	[[0.27429806 0.28077754 0.30669546 0.27429806 0.35637149 0.20086393 0.20086393] [0.30453564 0.36069114 0.2699784 0.37796976 0.28293737 0.4838013 0.50323974] [0.3887689 0.2224622 0.2937365 0.67818575 0.68034557 0.71058315 0.85097192] [0.31965443 0.29805616 0.44924406 1. 0.82937365 0.47732181 0.83585313] [0.33261339 0.28293737 0.55507559 0.40172786 0.47084233 0.48164147 0.32829374] [0.26133909 0.21…
243	[[0.6331262 0.51123327 0.45052581 0.42662524 0.44216061 0.51840344 0.42112811] [0.56596558 0.66539197 0.541826 0.47203633 0.45936902 0.416587 0.43905354] [0.47108031 0.66873805 0.86902486 0.78059273 0.68355641 0.49091778 0.45076482] [0.56500956 0.67447419 0.79206501 1. 0.83484704 0.44741874 0.39388145] [0.62189293 0.65535373 0.57863289 0.79780115 0.70936902 0.52413958 0.43953155] [0.4500478 0.479…	[[0.39412075 0.34606583 0.34131315 0.43671889 0.36965323 0.4701637 0.4409435 ] [0.39464883 0.46769935 0.43619081 0.57313853 0.59496568 0.53212463 0.50660095] [0.38039078 0.44059145 0.57560289 0.79985918 0.72733674 0.62383383 0.56451329] [0.40133779 0.44569618 0.73349762 1. 0.74177081 0.5805316 0.50677698] [0.34659391 0.45977821 0.60147861 0.77099102 0.63069882 0.54215807 0.41031509] [0.40837881 0…	[[0.20971302 0.35320088 0.24503311 0.34437086 0.27152318 0.38410596 0.23620309] [0.2781457 0.25607064 0.34657837 0.36644592 0.27152318 0.2384106 0.22737307] [0.21412804 0.26048565 0.23399558 0.72626932 0.54966887 0.49889625 0.24944812] [0.27373068 0.25827815 0.47461369 1. 0.8807947 0.38410596 0.44370861] [0.26931567 0.26490066 0.5209713 0.80794702 0.66666667 0.39735099 0.33995585] [0.25386313 0.2…
244	[[0.58483846 0.68455864 0.48333757 0.35105571 0.37038921 0.3986263 0.42381074] [0.60290003 0.46654795 0.4352582 0.38819639 0.49656576 0.48410074 0.42711778] [0.45001272 0.57313661 0.5194607 0.63418977 0.62147036 0.62681252 0.47545154] [0.52760112 0.43245993 0.60264564 1. 0.80768252 0.68226914 0.5258204 ] [0.58051386 0.58000509 0.5064869 0.68913762 0.7112694 0.64690918 0.45535487] [0.63546171 0.50…	[[0.44491525 0.47881356 0.48269774 0.54237288 0.49399718 0.42196328 0.31920904] [0.39777542 0.49788136 0.6131709 0.88788842 0.63506356 0.49788136 0.41754944] [0.47033898 0.49876412 0.80437853 0.87358757 0.79466808 0.55190678 0.42655367] [0.41543079 0.53548729 0.82485876 1. 0.75141243 0.47528249 0.37358757] [0.43573446 0.47740113 0.56726695 0.64424435 0.5746822 0.41172316 0.36829096] [0.45533192 0…	[[0.22247191 0.28089888 0.21797753 0.27865169 0.21573034 0.30786517 0.22022472] [0.28988764 0.26741573 0.43370787 0.37752809 0.2494382 0.26292135 0.23595506] [0.35955056 0.39775281 0.43595506 0.50561798 0.39775281 0.26966292 0.22022472] [0.2494382 0.3011236 0.65617978 1. 0.60224719 0.34157303 0.22921348] [0.2494382 0.34382022 0.43146067 0.66067416 0.44494382 0.41573034 0.28988764] [0.26292135 0.2…
245	[[0.53410311 0.39581096 0.37056928 0.44441461 0.46616541 0.40171858 0.52873255] [0.40896885 0.38641246 0.45998926 0.41433942 0.48899033 0.42776584 0.46428571] [0.41836735 0.45515575 0.59693878 0.632116 0.5292696 0.45864662 0.39258861] [0.39876477 0.59049409 0.83592911 1. 0.6764232 0.41219119 0.38345865] [0.50080559 0.39983888 0.71911923 0.85392052 0.55853921 0.34854995 0.42373792] [0.49758324 0.4…	[[0.43432203 0.45257497 0.34338331 0.42161017 0.44735984 0.56600391 0.51091917] [0.4196545 0.40808344 0.46382008 0.51515645 0.45681226 0.48288787 0.61016949] [0.48468057 0.33588657 0.63526728 0.80720339 0.52460887 0.41199478 0.42649935] [0.42503259 0.43611473 0.84876141 1. 0.66590613 0.47050196 0.55149935] [0.44295958 0.6059322 0.90710561 0.86831812 0.69898957 0.49022164 0.54693611] [0.38852673 0…	[[0.27891156 0.31746032 0.24263039 0.30385488 0.26984127 0.26530612 0.31292517] [0.28117914 0.31292517 0.29931973 0.28117914 0.3446712 0.29024943 0.24263039] [0.21995465 0.33333333 0.43537415 0.49206349 0.64852608 0.27210884 0.32653061] [0.29251701 0.29024943 0.52154195 1. 0.72335601 0.3537415 0.22222222] [0.22675737 0.22222222 0.3877551 0.57142857 0.43764172 0.3015873 0.32426304] [0.28344671 0.3…
246	[[0.33989788 0.48407488 0.59737418 0.52565038 0.60977389 0.47775346 0.57233163] [0.36177972 0.56625334 0.56795526 0.5990761 0.50911743 0.5003647 0.66715293] [0.31655726 0.45295405 0.74544128 0.56260637 0.47216144 0.67274496 1. ] [0.27935813 0.43034282 0.78264041 0.96669098 0.75151957 0.56722587 0.65037685] [0.279115 0.30269876 0.50984683 0.71188913 0.6985169 0.42061755 0.38001459] [0.297593 0.230…	[[0.59183306 0.65299514 0.51088325 0.50260838 0.39215686 0.57438388 0.50728548] [0.64561972 0.5646699 0.54847994 0.48569887 0.52851232 0.52653355 0.51771901] [0.50332794 0.48965641 0.59686994 0.75463213 0.54830005 0.50476704 0.44864184] [0.49883072 0.46878935 0.66972477 1. 0.81021767 0.5553157 0.39683396] [0.42867422 0.525814 0.75283324 0.97103796 0.71217845 0.47922288 0.37740601] [0.43730887 0.4…	[[0.11957796 0.13247362 0.14067995 0.1992966 0.12661196 0.12075029 0.15123095] [0.13950762 0.17819461 0.17936694 0.16060961 0.18757327 0.17350528 0.12895662] [0.15357562 0.14419695 0.36225088 0.53458382 0.24736225 0.2133646 0.12192263] [0.13716295 0.3130129 0.92145369 1. 0.35521688 0.11957796 0.1992966 ] [0.13716295 0.27667057 0.57561547 0.75967175 0.26377491 0.15826495 0.15474795] [0.26963658 0.…
247	[[0.57694938 0.47400821 0.61935705 0.47127223 0.57934337 0.50718194 0.41381669] [0.58447332 0.55608755 0.65116279 0.54685363 0.56634747 0.58823529 0.47777018] [0.5123119 0.67305062 0.76538988 0.78488372 0.72298222 0.56976744 0.51675787] [0.43638851 0.76846785 0.98187415 1. 0.67681259 0.62311902 0.47674419] [0.52017784 0.48084815 0.58242134 0.68467852 0.67373461 0.44870041 0.41347469] [0.55437756 …	[[0.36437908 0.30519245 0.40413943 0.38326071 0.32171387 0.34422658 0.38779956] [0.35657226 0.4489833 0.43282498 0.48547567 0.35893246 0.30882353 0.25580973] [0.35566449 0.5130719 0.60802469 0.72530864 0.65559187 0.4513435 0.31590414] [0.39705882 0.4758533 0.66085694 1. 0.70533769 0.38888889 0.30156137] [0.40323166 0.4667756 0.68518519 0.82298475 0.66394336 0.33006536 0.32171387] [0.36092956 0.41…	[[0.22033898 0.23728814 0.23728814 0.20974576 0.22669492 0.21186441 0.21610169] [0.21186441 0.25847458 0.34322034 0.20338983 0.29449153 0.18855932 0.21398305] [0.49576271 0.45127119 0.53813559 0.40042373 0.40466102 0.24152542 0.27754237] [0.89194915 0.93008475 0.7309322 1. 0.44067797 0.29872881 0.18432203] [0.77330508 0.74152542 0.61440678 0.49576271 0.71186441 0.24576271 0.26694915] [0.79025424 …
248	[[0.32015447 0.39904377 0.30783376 0.37237955 0.38672306 0.41927179 0.46027951] [0.25045973 0.28466348 0.35877161 0.4211107 0.50404561 0.5871644 0.81243104] [0.30011033 0.34957705 0.46211843 0.57043031 0.53622655 0.70650975 1. ] [0.24714969 0.3630011 0.55571901 0.73630011 0.6285399 0.52114748 0.70890033] [0.32879735 0.30102979 0.49356381 0.52629643 0.46046341 0.34350864 0.35748437] [0.28190511 0.…	[[0.45169209 0.4513414 0.49202174 0.44573032 0.41504471 0.41013502 0.39505523] [0.52533754 0.4487112 0.49886025 0.53726109 0.53866386 0.41188848 0.37611783] [0.45379625 0.5369104 0.65351569 0.85148168 0.59828161 0.42819569 0.44011924] [0.49587936 0.5202525 0.82307557 1. 0.68525338 0.47939681 0.51709627] [0.46256356 0.62423286 0.94651938 0.8311415 0.57057689 0.50271787 0.44432755] [0.46028406 0.54…	[[0.3030303 0.36580087 0.25974026 0.36580087 0.22294372 0.25108225 0.28138528] [0.30952381 0.35930736 0.4004329 0.31818182 0.2987013 0.35497835 0.3008658 ] [0.30519481 0.41991342 0.47186147 0.81168831 0.74675325 0.53463203 0.30519481] [0.34632035 0.64935065 0.9978355 1. 0.7012987 0.38528139 0.23376623] [0.35064935 0.52597403 0.73809524 0.56709957 0.40909091 0.36147186 0.24458874] [0.35064935 0.17…
249	[[0.46134347 0.39771863 0.36197719 0.42889734 0.35513308 0.34550063 0.27553866] [0.53865653 0.57515843 0.50849176 0.47351077 0.36552598 0.31153359 0.3373891 ] [0.61470215 0.73510773 0.77490494 0.71102662 0.60735108 0.41292776 0.35361217] [0.41089987 0.51508238 0.72370089 0.96070976 0.68314322 0.41673004 0.33257288] [0.39239544 0.45373891 0.48567807 0.59873257 0.56780735 0.53840304 0.36958175] [0.…	[[0.4349065 0.44541407 0.48691006 0.46197685 0.3967943 0.46322351 0.56491541] [0.45414069 0.45218166 0.53855744 0.64790739 0.539626 0.43081033 0.41121995] [0.35138023 0.44185218 0.63152271 0.88227961 0.67479964 0.43953695 0.43935886] [0.35796972 0.41389136 0.72662511 1. 0.74105076 0.47551202 0.45378451] [0.42315227 0.38343722 0.67284061 0.84808549 0.70507569 0.39002671 0.32894034] [0.33374889 0.4…	[[0.53625378 0.93504532 0.87160121 0.41993958 0.25226586 0.32326284 0.16767372] [0.94410876 0.72205438 0.6918429 0.33534743 0.36102719 0.31570997 0.17824773] [0.69637462 0.70694864 0.3489426 0.66616314 0.48338369 0.37009063 0.38519637] [0.66465257 0.72507553 0.63595166 0.88821752 0.50151057 0.42296073 0.34441088] [0.75528701 0.5755287 0.6223565 0.56193353 0.26283988 0.37311178 0.16012085] [1. 0.6…
250	[[0.56110809 0.42857143 0.2884302 0.32753938 0.38158609 0.42069527 0.31749049] [0.57007061 0.63389462 0.43291689 0.43726236 0.33894622 0.32781097 0.3652906 ] [0.67490494 0.66404128 0.60673547 0.70152091 0.50298751 0.35442694 0.33948941] [0.57468767 0.53259098 0.62357414 1. 0.80798479 0.58609451 0.35062466] [0.58446496 0.46931016 0.55105921 0.76262901 0.79521999 0.56300923 0.4103748 ] [0.63172189 …	[[0.39209285 0.42219804 0.45502358 0.36996736 0.39680812 0.39789626 0.39662677] [0.44668118 0.43235401 0.45828799 0.46264055 0.41929634 0.48385927 0.36525209] [0.37722162 0.45828799 0.66177004 0.75444324 0.45248458 0.48385927 0.44577439] [0.55023576 0.51686616 0.7921654 1. 0.69513964 0.48494741 0.46372869] [0.53717809 0.47062024 0.73485673 0.81682989 0.68516503 0.41838955 0.38665216] [0.39209285 …	[[0.21455939 0.20114943 0.33524904 0.24329502 0.26819923 0.22030651 0.2183908 ] [0.20881226 0.30076628 0.32375479 0.5862069 0.28927203 0.22988506 0.20881226] [0.24329502 0.78544061 0.88314176 1. 0.6091954 0.24329502 0.20114943] [0.27969349 0.8467433 0.74329502 0.88314176 0.31226054 0.27011494 0.18390805] [0.42720307 0.38505747 0.40613027 0.47509579 0.2605364 0.22605364 0.20306513] [0.28927203 0.2…
251	[[0.23578636 0.40634999 0.41422594 0.48117155 0.49249323 0.49520059 0.46320453] [0.32094511 0.40634999 0.58060546 0.57346788 0.70022151 0.490032 0.4639429 ] [0.24710805 0.48732464 0.66305685 0.9310854 0.63499877 0.5621462 0.57026827] [0.29141029 0.45532857 0.79793256 1. 0.64238248 0.59635737 0.49372385] [0.38321437 0.46689638 0.63376815 0.74107802 0.76052178 0.58749692 0.5998031 ] [0.3918287 0.40…	[[0.5124183 0.49575163 0.45473856 0.49705882 0.44313725 0.47908497 0.49313725] [0.44052288 0.46781046 0.64035948 0.72647059 0.69052288 0.54918301 0.41960784] [0.51486928 0.52205882 0.64330065 0.94150327 1. 0.56062092 0.43300654] [0.42107843 0.58921569 0.55931373 0.99428105 0.86568627 0.54460784 0.42941176] [0.52826797 0.5748366 0.61699346 0.92663399 0.76372549 0.53464052 0.42892157] [0.60604575 0…	[[0.30769231 0.31221719 0.31221719 0.28733032 0.25339367 0.23529412 0.26923077] [0.22171946 0.37330317 0.260181 0.50678733 0.29864253 0.28054299 0.24660633] [0.22171946 0.26244344 0.54524887 0.53846154 0.91855204 0.5158371 0.34841629] [0.23076923 0.239819 0.40950226 1. 0.8800905 0.54298643 0.26696833] [0.30995475 0.24886878 0.32352941 0.54298643 0.37782805 0.47737557 0.24208145] [0.23529412 0.223…
252	[[0.39859551 0.21348315 0.43286517 0.51853933 0.45308989 0.28932584 0.38314607] [0.35617978 0.34578652 0.4 0.4511236 0.53988764 0.51882022 0.51769663] [0.39831461 0.40786517 0.55674157 0.73904494 0.74073034 0.70983146 0.51432584] [0.27921348 0.37247191 0.58033708 1. 0.92303371 0.66235955 0.5 ] [0.33904494 0.37640449 0.43286517 0.70252809 0.79325843 0.45898876 0.40224719] [0.46207865 0.38876404 0.…	[[0.43078549 0.44663614 0.42057062 0.52624163 0.50352237 0.5317013 0.43342726] [0.38552307 0.47675238 0.40313491 0.72895386 0.85611131 0.5153223 0.47957027] [0.50352237 0.43466009 0.53557591 0.92391687 0.82370553 0.43166608 0.49242691] [0.41669602 0.49048961 0.6257485 1. 0.80891159 0.64635435 0.48450159] [0.43677351 0.48027474 0.58013385 0.77263121 0.76188799 0.43677351 0.47481508] [0.47358225 0.…	[[0.52 0.42666667 0.28666667 0.22 0.27777778 0.20666667 0.3 ] [0.67111111 0.32888889 0.41333333 0.36666667 0.26222222 0.32222222 0.38888889] [0.44888889 0.43777778 0.56666667 0.52666667 0.36444444 0.26666667 0.28666667] [0.35777778 0.31555556 0.90888889 1. 0.53555556 0.26222222 0.25777778] [0.24444444 0.27333333 0.48 0.69777778 0.47555556 0.21777778 0.26888889] [0.33333333 0.24666667 0.26444444 0…
253	[[0.26376812 0.34898551 0.35623188 0.26115942 0.30115942 0.24898551 0.30144928] [0.25130435 0.26434783 0.4173913 0.36811594 0.31623188 0.3084058 0.31275362] [0.26173913 0.35913043 0.58637681 0.74347826 0.57478261 0.36985507 0.30144928] [0.33014493 0.27217391 0.53565217 1. 0.88115942 0.56028986 0.42347826] [0.25536232 0.27681159 0.3342029 0.60521739 0.72985507 0.35536232 0.38028986] [0.31130435 0.…	[[0.47221729 0.47079709 0.44221552 0.39659151 0.40955086 0.40085212 0.42694834] [0.47150719 0.55671933 0.54748802 0.42109001 0.44345819 0.43475945 0.41097106] [0.39215338 0.43475945 0.55334635 0.76371383 0.69696432 0.54677792 0.42677081] [0.46138825 0.47630037 0.53310847 1. 0.89028937 0.4897923 0.47026451] [0.44310314 0.46547133 0.57234156 0.95206817 0.87697497 0.47559027 0.56541807] [0.50186402 …	[[0.26516854 0.35280899 0.31460674 0.20674157 0.40898876 0.25842697 0.26292135] [0.26067416 0.31011236 0.40449438 0.52134831 0.32359551 0.38202247 0.21573034] [0.39550562 0.48314607 0.66292135 0.63820225 0.95955056 0.6247191 0.24269663] [0.30561798 0.5011236 0.91235955 1. 0.99775281 0.52134831 0.31460674] [0.36629213 0.49438202 0.4494382 0.32808989 0.26067416 0.28089888 0.37303371] [0.25168539 0.…
254	[[0.76334107 0.67935035 0.47354988 0.54060325 0.54153132 0.44153132 0.40301624] [0.50858469 0.56983759 0.53897912 0.48352668 0.43758701 0.41716937 0.53712297] [0.36148492 0.72018561 1. 0.72668213 0.49048724 0.41740139 0.36287703] [0.44292343 0.59257541 0.8638051 0.9712297 0.725058 0.4225058 0.47958237] [0.50440835 0.82784223 0.66844548 0.71600928 0.48491879 0.45522042 0.40185615] [0.52807425 0.82…	[[0.38041958 0.48181818 0.3993007 0.44667832 0.47027972 0.45332168 0.43146853] [0.44493007 0.44055944 0.46223776 0.60157343 0.7 0.5798951 0.47954545] [0.47937063 0.46625874 0.50646853 0.88339161 0.84825175 0.64003497 0.48444056] [0.3986014 0.47797203 0.64108392 1. 0.99318182 0.5777972 0.49737762] [0.47884615 0.51153846 0.68496503 0.90664336 0.81433566 0.57674825 0.48811189] [0.43234266 0.51416084…	[[0.21860465 0.39069767 0.33488372 0.33023256 0.23255814 0.31627907 0.21627907] [0.30930233 0.23023256 0.28837209 0.25348837 0.39302326 0.24418605 0.25116279] [0.34883721 0.28372093 0.36744186 0.43953488 0.32325581 0.28837209 0.29302326] [0.4372093 0.49767442 0.98604651 1. 0.43488372 0.29767442 0.26976744] [0.2255814 0.38837209 0.98604651 0.48139535 0.41627907 0.33255814 0.32325581] [0.26511628 0…
255	[[0.37077703 0.36317568 0.37894144 0.44144144 0.47212838 0.4732545 0.45692568] [0.33868243 0.48958333 0.49943694 0.48141892 0.47888514 0.36120495 0.44115991] [0.30996622 0.62443694 0.98986486 0.73226351 0.70495495 0.45636261 0.45298423] [0.40822072 0.4634009 0.79983108 1. 0.57939189 0.61064189 0.47184685] [0.36936937 0.40822072 0.44087838 0.54814189 0.41920045 0.4642455 0.47015766] [0.41047297 0.…	[[0.42062635 0.43340533 0.53725702 0.58711303 0.36303096 0.39650828 0.35439165] [0.43736501 0.43448524 0.5062995 0.58117351 0.47912167 0.29535637 0.40388769] [0.36159107 0.39326854 0.62850972 0.91108711 0.58765299 0.43556515 0.38102952] [0.32397408 0.34413247 0.6312095 1. 0.70572354 0.39200864 0.34071274] [0.39398848 0.3561915 0.73056156 0.7575594 0.55219582 0.42818575 0.43088553] [0.32883369 0.4…	[[0.27020785 0.30023095 0.23325635 0.34872979 0.31177829 0.20323326 0.27020785] [0.22401848 0.3926097 0.4295612 0.30023095 0.38106236 0.27251732 0.29099307] [0.24942263 0.38337182 0.6443418 0.58660508 0.38799076 0.25635104 0.21709007] [0.34180139 0.27251732 0.63510393 1. 0.67898383 0.27020785 0.38106236] [0.27482679 0.26096998 0.28637413 0.68822171 0.77829099 0.41570439 0.2517321 ] [0.27020785 0.…
256	[[0.36635465 0.39157566 0.35543422 0.44383775 0.42563703 0.47477899 0.50416017] [0.3624545 0.41705668 0.47061882 0.46229849 0.39313573 0.4799792 0.38793552] [0.49193968 0.5423817 0.65210608 0.80083203 0.63858554 0.42329693 0.39703588] [0.50832033 0.57982319 0.85335413 1. 0.91471659 0.49089964 0.4973999 ] [0.50546022 0.54914197 0.63026521 0.8926157 0.90223609 0.51898076 0.4024961 ] [0.44383775 0.4…	[[0.59551538 0.64992178 0.57900226 0.51642621 0.56683469 0.47262298 0.46758213] [0.6142882 0.57726404 0.70398053 0.59203894 0.63236572 0.53519903 0.38362593] [0.60820442 0.68346949 0.75317226 0.7472623 0.96506171 0.61446202 0.49904398] [0.53989223 0.51573092 0.6454024 1. 0.82600382 0.55553624 0.44724492] [0.37980184 0.51573092 0.59742743 0.86650443 0.90856944 0.53224405 0.45245959] [0.39527203 0.…	[[0.31924883 0.30046948 0.31220657 0.37793427 0.31455399 0.23239437 0.36619718] [0.35680751 0.32159624 0.42253521 0.27934272 0.27699531 0.33098592 0.33333333] [0.24647887 0.21830986 0.38732394 0.39906103 0.48122066 0.33333333 0.29107981] [0.342723 0.32394366 0.50704225 1. 0.64788732 0.4342723 0.3028169 ] [0.25586854 0.30046948 0.70657277 0.73239437 0.47183099 0.35211268 0.25117371] [0.33802817 0.…
257	[[0.33928956 0.33218515 0.39935414 0.58493003 0.43681378 0.46243272 0.35220667] [0.50936491 0.37416577 0.53562971 0.45812702 0.44843918 0.34725511 0.38880517] [0.39935414 0.43832078 0.64800861 0.84241119 0.55371367 0.42798708 0.34316469] [0.57739505 0.52378902 0.6846071 0.88116254 0.72615716 0.4482239 0.35113025] [0.50096878 0.58600646 0.56835307 0.59052745 0.5285253 0.40129171 0.25877287] [0.696…	[[0.43251371 0.51512471 0.54891208 0.50097293 0.49849637 0.44259685 0.44153547] [0.53812135 0.56854767 0.80629754 0.67751636 0.55846453 0.48859013 0.54254378] [0.46789315 0.6686715 0.97629577 0.97930302 0.65770387 0.50734123 0.41800814] [0.56766319 0.74190695 0.93189457 1. 0.59720502 0.46453211 0.42915266] [0.58942155 0.59915089 0.81125066 0.82009552 0.5223775 0.45674863 0.48664426] [0.50486467 0…	[[0.1380597 0.12810945 0.15547264 0.15174129 0.13930348 0.11318408 0.15174129] [0.25746269 0.12189055 0.20024876 0.17288557 0.14427861 0.11691542 0.1579602 ] [0.11442786 0.24129353 0.26243781 0.62064677 0.34825871 0.18159204 0.13930348] [0.19029851 0.33830846 0.64552239 1. 0.4738806 0.17910448 0.12437811] [0.13930348 0.27238806 0.32960199 0.49378109 0.50497512 0.16666667 0.16293532] [0.2039801 0.…
258	[[0.37840263 0.47292851 0.37959916 0.55578821 0.63266527 0.5722405 0.56147173] [0.35177984 0.4774155 0.5013461 0.51570446 0.41519593 0.61651211 0.41340114] [0.46784325 0.53245588 0.61621298 0.88812444 0.54681424 0.42387077 0.4884834 ] [0.46933892 0.46156147 0.61381992 0.89081663 1. 0.61172599 0.48788513] [0.51839665 0.43164822 0.4498953 0.63505833 0.8031708 0.52198624 0.58450494] [0.59048759 0.47…	[[0.42727893 0.53670195 0.63212701 0.74786617 0.73779447 0.53687265 0.51741209] [0.38784568 0.55001707 0.68043701 0.86002048 0.8426084 0.53362922 0.49197678] [0.487197 0.5609423 0.88289519 0.90576989 0.76988733 0.48702629 0.45766473] [0.38033459 0.60532605 0.91515876 1. 0.68214408 0.52645954 0.41532946] [0.33151246 0.60856948 0.79105497 0.75810857 0.5686241 0.49726869 0.48924548] [0.34312052 0.47…	[[0.28266033 0.25178147 0.36342043 0.28028504 0.32304038 0.24228029 0.29928741] [0.37054632 0.5368171 0.34679335 0.25415677 0.47030879 0.28978622 0.23515439] [0.2280285 0.29453682 0.33491686 0.48693587 0.4584323 0.3087886 0.22327791] [0.33729216 0.3847981 0.70308789 1. 0.64608076 0.26365796 0.24228029] [0.23752969 0.36817102 0.55106888 0.59619952 0.35391924 0.33729216 0.28978622] [0.25178147 0.24…
259	[[0.32425674 0.41539316 0.3726035 0.33814949 0.31925535 0.36287858 0.34843012] [0.4312309 0.43178661 0.64045568 0.50541817 0.47791053 0.3220339 0.32786885] [0.55487635 0.59905529 0.83662128 0.77215893 0.73353709 0.36815782 0.3892748 ] [0.49986107 0.49263684 0.87496527 1. 0.74715199 0.51430953 0.50208391] [0.45623784 0.45429286 0.64462351 0.51875521 0.67074187 0.53264796 0.40622395] [0.6051681 0.5…	[[0.49176062 0.49817866 0.49089332 0.5037294 0.4452732 0.47562879 0.65030356] [0.55264527 0.48638335 0.56582827 0.72506505 0.57883781 0.58716392 0.51673894] [0.48430182 0.56010408 0.68378144 0.96999133 0.73252385 0.61543799 0.51777971] [0.44232437 0.48499566 0.84267129 1. 0.69557676 0.48378144 0.52905464] [0.43607979 0.50650477 0.63035559 0.88204683 0.59583695 0.58386817 0.46921075] [0.43677363 0…	[[0.19252336 0.19813084 0.29158879 0.19065421 0.23738318 0.27102804 0.19813084] [0.19813084 0.20747664 0.21682243 0.16635514 0.25046729 0.18878505 0.17757009] [0.25794393 0.22990654 0.41308411 0.39252336 0.29906542 0.28598131 0.20934579] [0.20934579 0.22056075 0.40373832 0.79813084 0.42242991 0.31214953 0.26728972] [0.22429907 0.28224299 1. 0.76448598 0.36635514 0.24672897 0.21121495] [0.19439252…
260	[[0.38882039 0.40937115 0.39580764 0.66029593 1. 0.80147965 0.58631319] [0.46095356 0.37094122 0.55343198 0.45787094 0.57747637 0.53411426 0.44451295] [0.43382655 0.41204275 0.72297575 0.77065351 0.76983148 0.60583642 0.45499383] [0.47903822 0.43321003 0.68721743 0.88039457 0.76161118 0.53267571 0.56596794] [0.45273325 0.45006165 0.46341965 0.55589807 0.47451706 0.45478833 0.50595972] [0.44780107…	[[0.54825894 0.90605282 0.91738724 0.5867025 0.37847628 0.38104697 0.2826595 ] [0.64395887 1. 0.8024071 0.5869362 0.53657397 0.34412246 0.29983641] [0.46611358 0.60726805 0.59219444 0.70810937 0.66791306 0.40243047 0.35791073] [0.5237205 0.46365973 0.49626081 0.74526759 0.61100724 0.4339799 0.31888292] [0.39483524 0.49310587 0.44028979 0.59558308 0.45197476 0.3458752 0.32647815] [0.38057957 0.427…	[[0.28211009 0.25458716 0.23165138 0.23394495 0.23165138 0.36926606 0.23853211] [0.21788991 0.40825688 0.29587156 0.2912844 0.28440367 0.25917431 0.38302752] [0.2293578 0.26146789 0.29816514 0.31192661 0.45642202 0.44954128 0.2706422 ] [0.28211009 0.30504587 0.47477064 0.9793578 0.78211009 0.3853211 0.32568807] [0.23165138 0.24082569 0.52752294 0.94954128 1. 0.46100917 0.31192661] [0.22477064 0.2…
261	[[0.50079449 0.4496822 0.49814619 0.58633475 0.62685381 0.53972458 0.65360169] [0.40545551 0.38506356 0.59427966 0.61043432 0.49099576 0.38638771 0.46292373] [0.38877119 0.46742585 0.82653602 0.92055085 0.54766949 0.4375 0.41525424] [0.34480932 0.38850636 0.68220339 1. 0.69385593 0.47404661 0.35381356] [0.40598517 0.34454449 0.49867585 0.65730932 0.59666314 0.59507415 0.52701271] [0.39592161 0.39…	[[0.44709544 0.3862379 0.42289073 0.47648686 0.46801521 0.40992393 0.38727524] [0.32261411 0.38779391 0.56431535 0.69692254 0.59543568 0.48236515 0.44432918] [0.38848548 0.55982019 0.6884509 0.78578838 0.70038036 0.57659059 0.47060858] [0.41822268 0.55584371 0.77126556 1. 0.78682573 0.55549793 0.42098893] [0.40836791 0.58644537 0.73409405 0.92669433 0.68118949 0.49757953 0.41476487] [0.37534578 0…	[[0.30697051 0.27211796 0.24262735 0.1769437 0.15013405 0.13538874 0.13806971] [0.89276139 0.72386059 0.66353887 0.18766756 0.13806971 0.13538874 0.20375335] [0.60723861 1. 0.60857909 0.28954424 0.1769437 0.16621984 0.13941019] [0.19034853 0.32841823 0.55630027 0.62198391 0.29758713 0.13538874 0.14343164] [0.19034853 0.29490617 0.53887399 0.43565684 0.31233244 0.25603217 0.20509383] [0.17426273 0…
262	[[0.40726257 0.46145251 0.47709497 0.48268156 0.53044693 0.52011173 0.42374302] [0.33659218 0.44692737 0.47430168 0.49497207 0.55251397 0.42905028 0.35418994] [0.3726257 0.43407821 0.64692737 0.73659218 0.56480447 0.49497207 0.48379888] [0.34664804 0.38240223 0.90307263 1. 0.72513966 0.45418994 0.40782123] [0.38435754 0.49078212 0.55251397 0.69022346 0.60083799 0.51061453 0.44273743] [0.32178771 …	[[0.45941727 0.46115158 0.48283039 0.49046133 0.46739507 0.49947971 0.51456816] [0.39819632 0.4937565 0.57682969 0.60353798 0.59174471 0.54630593 0.59122442] [0.52740201 0.50659036 0.7311828 0.90756157 0.63371488 0.55254943 0.45404093] [0.51942421 0.48942074 0.84391259 1. 0.6064863 0.5057232 0.42785293] [0.51682275 0.57925772 0.83853625 0.86784599 0.62122789 0.5057232 0.47346514] [0.58966354 0.55…	[[0.18032787 0.18852459 0.25819672 0.24180328 0.21106557 0.40163934 0.23565574] [0.25409836 0.23155738 0.32581967 0.43442623 0.29303279 0.21516393 0.29098361] [0.26844262 0.28893443 0.60655738 0.76844262 0.48155738 0.24180328 0.19877049] [0.24385246 0.35245902 1. 0.87090164 0.55327869 0.22745902 0.23360656] [0.2602459 0.28893443 0.24385246 0.53688525 0.36885246 0.23770492 0.36680328] [0.22336066 …
263	[[0.43929844 0.56590847 0.51849822 0.4551932 0.43463963 0.48917512 0.46122225] [0.52754179 0.43655796 0.51849822 0.55138394 0.5149356 0.3724308 0.44313511] [0.6212661 0.65387777 0.73225541 0.75363113 0.61057824 0.45848178 0.32447246] [0.44779392 0.6275692 0.81583996 1. 0.70101398 0.4551932 0.36420937] [0.54946561 0.6396273 0.52233489 0.64949301 0.62400658 0.44286106 0.35681008] [0.43491367 0.4987…	[[0.31936235 0.34999104 0.4191295 0.41214401 0.40300913 0.37452982 0.40533763] [0.41500985 0.2951818 0.49829841 0.55310765 0.42718968 0.48987999 0.47143113] [0.40694967 0.4545943 0.68780226 0.92495074 0.60182697 0.39333692 0.34246821] [0.38044062 0.46641591 1. 0.9822676 0.53304675 0.46014687 0.37452982] [0.39978506 0.45172846 0.98961132 0.92315959 0.51638904 0.3070034 0.36790256] [0.33207953 0.39…	[[0.3056872 0.27488152 0.29146919 0.50236967 0.22985782 0.24881517 0.24170616] [0.26066351 0.27014218 0.31990521 0.45260664 0.33886256 0.23933649 0.37440758] [0.2535545 0.29146919 0.40521327 0.73933649 0.50947867 0.32464455 0.26540284] [0.25118483 0.47630332 0.74407583 1. 0.51421801 0.41706161 0.2464455 ] [0.26303318 0.28199052 0.91943128 0.95023697 0.60663507 0.36255924 0.24407583] [0.24407583 0…
264	[[0.28305952 0.41960679 0.46700781 0.40694856 0.41395098 0.50579047 0.82143819] [0.40237005 0.34311877 0.37813089 0.42122273 0.37570698 0.45515755 0.67654188] [0.40694856 0.51925667 0.67438729 0.56692701 0.55965527 0.50632911 0.49555615] [0.49636413 0.44869378 0.64637759 1. 0.9461352 0.62079181 0.46215998] [0.38567196 0.50309723 0.5510369 0.74441153 0.8933477 0.65014813 0.37759224] [0.45084837 0.…	[[0.46401583 0.55217704 0.43720763 0.59697733 0.51889169 0.40985966 0.43216985] [0.37063692 0.50197913 0.5 0.70582944 0.67794171 0.5224901 0.46923354] [0.49946024 0.50971573 0.68387909 0.77096078 0.76988125 0.63008276 0.50755668] [0.44620367 0.61964736 0.81378194 1. 0.73515653 0.47247211 0.39762504] [0.39474631 0.63116229 0.68639798 0.72724001 0.50809644 0.46257647 0.44062612] [0.46617488 0.44476…	[[0.21882353 0.27294118 0.36470588 0.24705882 0.22352941 0.25647059 0.22823529] [0.24941176 0.22117647 0.31294118 0.30588235 0.35529412 0.24470588 0.30823529] [0.24705882 0.25647059 0.59294118 0.59529412 0.45176471 0.34117647 0.26588235] [0.33647059 0.52 0.50588235 1. 0.54352941 0.24470588 0.26352941] [0.37176471 0.33411765 0.40705882 0.83294118 0.89647059 0.49411765 0.31294118] [0.27764706 0.315…
265	[[0.22260442 0.27469287 0.27321867 0.21007371 0.22457002 0.32285012 0.24594595] [0.24889435 0.25233415 0.29115479 0.31449631 0.26928747 0.31621622 0.34938575] [0.22211302 0.30909091 0.48083538 0.77542998 0.47395577 0.33587224 0.41523342] [0.18820639 0.34299754 0.52088452 0.85945946 0.65233415 0.43095823 0.70737101] [0.35208845 0.3029484 0.26633907 0.53366093 0.42186732 0.51867322 1. ] [0.22457002…	[[0.48139535 0.580322 0.46851521 0.55187835 0.53220036 0.43237925 0.41985689] [0.5273703 0.41735242 0.56708408 0.64740608 0.5960644 0.49982111 0.44132379] [0.53738819 0.58926655 0.73738819 0.91949911 0.63059034 0.41502683 0.4549195 ] [0.4431127 0.54865832 0.80357782 1. 0.59159213 0.49570662 0.50769231] [0.50107335 0.56243292 0.77012522 0.79677996 0.57155635 0.46225403 0.44865832] [0.4490161 0.432…	[[0.2394015 0.24937656 0.26683292 0.30673317 0.2394015 0.24688279 0.24937656] [0.23441397 0.37406484 0.30922693 0.26433915 0.3042394 0.34164589 0.2319202 ] [0.33915212 0.29925187 0.70822943 0.76558603 0.49127182 0.24937656 0.26433915] [0.22693267 0.3117207 0.5361596 1. 0.73316708 0.40149626 0.26184539] [0.26433915 0.33915212 0.33665835 0.37157107 0.48379052 0.3117207 0.24438903] [0.25685786 0.261…
266	[[0.2915493 0.37676056 0.31197183 0.3213615 0.33403756 0.31103286 0.31690141] [0.37300469 0.34483568 0.31760563 0.27957746 0.3899061 0.32300469 0.19577465] [0.35446009 0.47535211 0.49953052 0.54131455 0.42676056 0.22511737 0.21971831] [0.40798122 0.54530516 0.69953052 0.91690141 0.60046948 0.38896714 0.37535211] [0.61267606 0.58591549 0.57723005 0.61713615 0.63661972 0.4028169 0.35046948] [0.8708…	[[0.40216998 0.36943942 0.33037975 0.48155515 0.42188065 0.41265823 0.35714286] [0.45370705 0.38372514 0.67721519 0.87341772 0.53743219 0.43381555 0.26943942] [0.40379747 0.5074141 0.68336347 0.97938517 0.66329114 0.48824593 0.35443038] [0.48372514 0.46166365 0.81754069 1. 0.89023508 0.35153707 0.45931284] [0.47034358 0.48716094 0.56383363 0.73327306 0.54882459 0.41030741 0.39186257] [0.38137432 …	[[0.27684964 0.23150358 0.22195704 0.28639618 0.22911695 0.44630072 0.24105012] [0.48210024 0.35560859 0.27684964 0.52505967 0.49880668 0.27446301 0.29116945] [0.33890215 0.43914081 0.44391408 0.55608592 0.52505967 0.35799523 0.37708831] [0.41288783 0.51312649 0.59665871 1. 0.89976134 0.58949881 0.37708831] [0.4176611 0.5823389 0.83293556 0.59665871 0.51551313 0.35560859 0.29832936] [0.51312649 0…
267	[[0.44282238 0.33144093 0.35739389 0.41930251 0.37415518 0.50743444 0.48012976] [0.36280076 0.4298459 0.46417951 0.39226818 0.42822384 0.48229251 0.52176264] [0.38686131 0.40145985 0.56826169 0.63125169 0.83319816 0.42227629 0.4379562 ] [0.38037307 0.55717762 0.92051906 1. 0.7666937 0.63665856 0.47931873] [0.50310895 0.72533117 0.8864558 0.65585293 0.59097053 0.52257367 0.44201135] [0.78561773 0.…	[[0.35409058 0.47498174 0.49196494 0.56939372 0.74050402 0.55423667 0.41435354] [0.39627465 0.38513514 0.40832725 0.49050402 0.52647918 0.57852447 0.43097151] [0.40266618 0.41344047 0.55076698 0.61979547 0.59788167 0.48374726 0.37289993] [0.40924032 0.47498174 0.68188459 1. 0.76113952 0.41599708 0.38878744] [0.38550037 0.45617239 0.82322863 0.92257122 0.53725347 0.41617969 0.35938641] [0.34331629…	[[0.23333333 0.2452381 0.38095238 0.31666667 0.28095238 0.48571429 0.59285714] [0.31190476 0.33333333 0.34047619 0.38095238 0.3952381 0.37142857 0.23571429] [0.26190476 0.23809524 0.30714286 0.58809524 0.65 0.50238095 0.27380952] [0.28333333 0.22857143 0.72619048 1. 0.72619048 0.32380952 0.26666667] [0.28333333 0.30952381 0.46666667 0.59047619 0.36904762 0.49761905 0.24285714] [0.29285714 0.29523…
268	[[0.32553437 0.32120162 0.44425188 0.32177932 0.32206817 0.24436742 0.41941075] [0.46476025 0.41825534 0.52686308 0.56990179 0.41536684 0.37983824 0.39745812] [0.44165222 0.64211438 0.78856153 0.82524552 0.53986135 0.35037551 0.27614096] [0.43471982 0.54419411 0.62247256 1. 0.81571346 0.37001733 0.35673021] [0.47515887 0.46649336 0.56152513 0.66695552 0.71432698 0.39890237 0.37492779] [0.43443096…	[[0.42161172 0.39139194 0.42490842 0.39450549 0.50128205 0.43040293 0.3952381 ] [0.41043956 0.51849817 0.59047619 0.65164835 0.57967033 0.45018315 0.40238095] [0.34688645 0.56886447 0.78754579 0.90274725 0.71703297 0.52875458 0.47600733] [0.49688645 0.65238095 0.87948718 1. 0.69725275 0.50549451 0.42051282] [0.46446886 0.76391941 0.71959707 0.76080586 0.63534799 0.40494505 0.41758242] [0.42765568…	[[0.18434343 0.14772727 0.17171717 0.11742424 0.12626263 0.13005051 0.18813131] [0.12878788 0.13510101 0.41414141 0.14141414 0.20454545 0.15530303 0.13888889] [0.1540404 0.24368687 0.48611111 0.31944444 0.2209596 0.13005051 0.13888889] [0.12752525 0.33333333 0.85858586 1. 0.40151515 0.19949495 0.17045455] [0.13636364 0.26641414 0.50757576 0.47222222 0.2739899 0.18686869 0.1969697 ] [0.14015152 0.…
269	[[0.42398833 0.45060153 0.39227124 0.5337222 0.42289464 0.5020051 0.48778709] [0.45862195 0.59022968 0.45205979 0.62559242 0.46445498 0.51950419 0.45169522] [0.41232227 0.64637258 0.7229311 0.65147649 0.74261757 0.42726941 0.54684652] [0.4509661 0.56580386 0.8793292 1. 0.81516588 0.59423988 0.54866934] [0.4345607 0.49471382 0.76740795 0.87750638 0.75391907 0.6379876 0.48851622] [0.47429821 0.7404…	[[0.81336144 0.60969677 0.42192314 0.40408627 0.41024809 0.40992379 0.38722231] [0.46781255 0.49083833 0.49716232 0.50251338 0.39792444 0.42857143 0.38057402] [0.38868169 0.53705205 0.7877412 0.79293011 0.63061456 0.46700178 0.38868169] [0.54451111 0.49489217 1. 0.95784012 0.60450786 0.42857143 0.45970488] [0.53072807 0.56023999 0.94519215 0.79130858 0.52310686 0.41559916 0.40878871] [0.48175774 …	[[0.07662539 0.10913313 0.10216718 0.08900929 0.07585139 0.09055728 0.07817337] [0.11377709 0.13854489 0.09287926 0.10603715 0.10835913 0.07817337 0.08359133] [0.19040248 0.1122291 0.12229102 0.17414861 0.16021672 0.12074303 0.09520124] [0.37229102 0.25309598 0.26160991 0.35216718 0.19814241 0.24303406 0.0750774 ] [1. 0.58513932 0.22678019 0.28947368 0.22136223 0.15325077 0.10990712] [0.44349845 …
270	[[0.41432085 0.42825909 0.46542771 0.40803498 0.45968844 0.43809784 0.49685706] [0.39846953 0.43454496 0.49193769 0.49084449 0.41131457 0.51380159 0.56053567] [0.33889041 0.44110413 0.58513255 0.61410221 0.74145942 0.50614922 0.48811151] [0.45504236 0.38917737 0.71986882 1. 0.79912544 0.46433452 0.59251162] [0.3823449 0.37851872 0.49357748 0.62858705 0.78054113 0.65701011 0.53730527] [0.50724242 …	[[0.41654164 0.43229557 0.4516129 0.36946737 0.45180045 0.43585896 0.40941485] [0.35540135 0.42554389 0.56882971 0.69617404 0.55888972 0.42873218 0.34396099] [0.4007877 0.41222806 0.61590398 0.79032258 0.66616654 0.51650413 0.34377344] [0.38259565 0.4848087 0.70611403 1. 0.68585896 0.47674419 0.44223556] [0.43435859 0.40153788 0.68098275 0.68773443 0.56564141 0.61402851 0.45630158] [0.44092273 0.…	[[0.24937656 0.2394015 0.27182045 0.31670823 0.28927681 0.24438903 0.28927681] [0.27680798 0.28678304 0.35411471 0.36408978 0.35162095 0.30922693 0.26433915] [0.26184539 0.25187032 0.34663342 0.72817955 0.71072319 0.34912718 0.28927681] [0.25685786 0.39650873 0.74314214 1. 0.69825436 0.44139651 0.39650873] [0.28927681 0.33416459 0.47880299 0.49376559 0.38902743 0.40149626 0.27431421] [0.24688279 …
271	[[0.5296217 0.55579348 0.62360219 0.76897454 0.62859862 0.35117773 0.3668808 ] [0.56435879 0.48703307 0.5945753 0.67237687 0.51058768 0.40471092 0.50440162] [0.53009755 0.56673804 0.68665239 0.72472044 0.57815846 0.48203664 0.44206519] [0.4506305 0.53200095 0.75660243 0.94361171 0.75993338 0.68807994 0.57982394] [0.28669998 0.29669284 0.43968594 0.65762551 0.68451106 0.78848442 1. ] [0.29978587 0…	[[0.34011998 0.4082894 0.41628795 0.43392111 0.532994 0.37993092 0.56044356] [0.43664788 0.44101073 0.55880749 0.62061443 0.64970005 0.57789493 0.45700782] [0.37865843 0.44301036 0.5953463 0.87329576 0.85638975 0.50936193 0.42883112] [0.48972914 0.54062898 0.62025086 1. 0.9609162 0.53608435 0.41010725] [0.46991456 0.51626977 0.68187602 0.90638066 0.73150336 0.4535539 0.49954554] [0.44900927 0.471…	[[0.29872881 0.23516949 0.22033898 0.23728814 0.23728814 0.20974576 0.22669492] [0.35169492 0.28813559 0.21186441 0.25847458 0.34322034 0.20338983 0.29449153] [0.4279661 0.34110169 0.49576271 0.45127119 0.53813559 0.40042373 0.40466102] [0.5190678 0.63347458 0.89194915 0.93008475 0.7309322 1. 0.44067797] [0.5720339 0.51694915 0.77330508 0.74152542 0.61440678 0.49576271 0.71186441] [0.48728814 0.6…
272	[[0.40767386 0.62030376 0.61630695 0.46922462 0.39301892 0.39275246 0.37676525] [0.39914735 0.52917666 0.59072742 0.59605649 0.51239009 0.44391154 0.33573141] [0.52358114 0.51825207 0.90860645 0.93578471 0.64455103 0.43591793 0.37196909] [0.4980016 0.53104183 0.66320277 1. 0.81401545 0.3988809 0.32480682] [0.42792433 0.52411404 0.67013056 0.59552358 0.68292033 0.5896616 0.40634159] [0.46123102 0.…	[[0.43811926 0.44748694 0.51954603 0.44082147 0.39308233 0.40407134 0.50459377] [0.46261935 0.44172221 0.50765628 0.48856062 0.47468925 0.53413799 0.51486219] [0.50135111 0.48315619 0.60223383 0.67249144 0.5496307 0.46171861 0.48802018] [0.44748694 0.51197982 0.81246622 1. 0.671951 0.46766348 0.42100522] [0.48405693 0.44982886 0.76959106 0.96361016 0.7470726 0.42622951 0.37218519] [0.44370384 0.5…	[[0.40346535 0.24752475 0.53960396 0.26485149 0.2450495 0.3019802 0.32425743] [0.32425743 0.26485149 0.3539604 0.27227723 0.30693069 0.2970297 0.28960396] [0.34405941 0.31683168 0.44554455 0.60643564 0.48019802 0.35891089 0.28217822] [0.33910891 0.35643564 0.77227723 1. 0.57920792 0.48514851 0.31435644] [0.31930693 0.38613861 0.61386139 0.92079208 0.74257426 0.51237624 0.41584158] [0.26485149 0.3…
273	[[0.38600629 0.29900419 0.42662474 0.43527254 0.4533543 0.42479036 0.38626834] [0.38181342 0.45387841 0.53406709 0.49475891 0.47929769 0.50052411 0.42636268] [0.39753669 0.50104822 0.83857442 0.86215933 0.78354298 0.63338574 0.46095388] [0.52699161 0.58464361 0.8081761 1. 0.79219078 0.92243187 0.43501048] [0.52279874 0.44837526 0.51284067 0.69863732 0.56892034 0.64465409 0.43972746] [0.34931866 0…	[[0.31274639 0.28608973 0.33527314 0.38783555 0.37938802 0.37338089 0.34991552] [0.30598836 0.36155435 0.35385771 0.48601464 0.47287404 0.42800826 0.33320818] [0.40923597 0.35479632 0.62248921 0.9008823 0.71259621 0.33433452 0.37807396] [0.34916463 0.38351793 0.79744697 1. 0.6953257 0.39121457 0.38539516] [0.3382767 0.40585696 0.83067393 0.98498217 0.52318378 0.38595833 0.38652149] [0.32175709 0.…	[[0.23194748 0.22319475 0.27352298 0.23413567 0.2297593 0.26477024 0.34354486] [0.21881838 0.30196937 0.297593 0.31509847 0.26695842 0.26039387 0.30415755] [0.28227571 0.24070022 0.52516411 0.62800875 0.48796499 0.37199125 0.22100656] [0.28446389 0.31728665 0.702407 0.87527352 0.68490153 0.27571116 0.33479212] [0.28884026 0.28884026 0.49015317 1. 0.50765864 0.28884026 0.28008753] [0.36980306 0.19…
274	[[0.32380471 0.3953959 0.54009613 0.6531748 0.53959018 0.52365292 0.35213762] [0.43890716 0.46749304 0.65013913 0.95927144 0.75891728 0.66860612 0.39994941] [0.37389325 0.5064508 0.99165191 0.89982292 0.81811283 0.62888945 0.477106 ] [0.40349102 0.43637743 0.66936504 1. 0.80799393 0.59979762 0.4889957 ] [0.39438401 0.43005312 0.47128763 0.67872502 0.66126992 0.55249178 0.46572224] [0.41892234 0.2…	[[0.47506849 0.38502283 0.44237443 0.46630137 0.55707763 0.39890411 0.46794521] [0.46100457 0.45881279 0.61990868 0.69917808 0.61388128 0.56803653 0.48968037] [0.36694064 0.54721461 0.80821918 0.81789954 0.81114155 0.62739726 0.5260274 ] [0.36913242 0.5030137 0.72639269 1. 0.89552511 0.5716895 0.40054795] [0.38356164 0.40401826 0.75780822 0.85863014 0.66410959 0.41899543 0.4460274 ] [0.33954338 0…	[[0.26241135 0.22458629 0.39952719 0.321513 0.26713948 0.21276596 0.24586288] [0.25768322 0.24349882 0.33333333 0.37352246 0.24113475 0.3427896 0.27659574] [0.26004728 0.54846336 0.46808511 0.30260047 0.4893617 0.34515366 0.24822695] [0.28605201 0.41607565 0.63593381 0.97399527 0.49172577 0.28368794 0.34751773] [0.27423168 0.55555556 0.50591017 0.643026 0.23640662 0.51536643 1. ] [0.28605201 0.25…
275	[[0.44247539 0.4556962 0.61293952 0.47088608 0.35049226 0.40337553 0.33895921] [0.42981716 0.50520394 0.5814346 0.69479606 0.62981716 0.3766526 0.27201125] [0.45485232 0.45428973 0.83488045 0.91673699 0.77243319 0.38030942 0.36511955] [0.4281294 0.4326301 0.67988748 1. 0.82672293 0.49254571 0.32039381] [0.48945148 0.38537271 0.45063291 0.5628692 0.7721519 0.43150492 0.27651195] [0.3673699 0.39971…	[[0.46145474 0.38200617 0.4966443 0.49628152 0.52947578 0.47324506 0.6169055 ] [0.43515327 0.43424633 0.54543806 0.70524215 0.58860874 0.52512244 0.60801741] [0.47233811 0.43732995 0.64248141 0.9192817 0.78487212 0.5412661 0.46725921] [0.4398694 0.46254308 0.65173227 1. 0.72301832 0.44857609 0.48666788] [0.52421549 0.54362416 0.59713405 0.79629966 0.59241792 0.53310357 0.46345003] [0.51659713 0.4…	[[0.37563452 0.29949239 0.25126904 0.31472081 0.41116751 0.29187817 0.38832487] [0.29949239 0.28426396 0.25888325 0.25888325 0.30203046 0.29695431 0.35532995] [0.2893401 0.31725888 0.45431472 0.80203046 0.54822335 0.40862944 0.24111675] [0.26903553 0.40862944 0.80964467 1. 0.74873096 0.29695431 0.42893401] [0.37055838 0.30203046 0.63451777 0.94923858 0.46700508 0.29187817 0.28680203] [0.30456853 …
276	[[0.40723357 0.54279404 0.54362231 0.52954169 0.44864716 0.45416897 0.42517946] [0.39039205 0.42214246 0.63086692 0.56267256 0.63335174 0.44091662 0.50027609] [0.49475428 0.41827719 0.71755936 0.91717283 0.65323026 0.49861955 0.31391496] [0.44284925 0.46355605 0.62396466 1. 0.70016565 0.58144671 0.42932082] [0.46272777 0.45416897 0.44616234 0.66703479 0.60684705 0.46438432 0.39342904] [0.38321369…	[[0.79596486 1. 0.71086886 0.51415555 0.45004881 0.40595509 0.43573056] [0.65440937 0.88740644 0.75187114 0.73560039 0.53368044 0.36918321 0.36153596] [0.53319232 0.74747803 0.82687927 0.84542792 0.54555809 0.43150016 0.42043606] [0.42401562 0.5959974 0.67360885 0.92743248 0.57370648 0.37406443 0.40741946] [0.37308819 0.47364139 0.65034169 0.74812886 0.44809632 0.42840872 0.40920924] [0.35177351 …	[[0.26165803 0.25129534 0.25647668 0.31088083 0.36010363 0.3134715 0.25906736] [0.28756477 0.39637306 0.37046632 0.24352332 0.24870466 0.25647668 0.30310881] [0.29015544 0.28756477 0.50518135 0.4507772 0.48186528 0.30310881 0.25388601] [0.25129534 0.61139896 0.62176166 1. 0.45854922 0.25388601 0.27979275] [0.33678756 0.34196891 0.68134715 0.50259067 0.36010363 0.29274611 0.27720207] [0.23316062 0…
277	[[0.51329193 0.47403727 0.70832298 0.69118012 0.69987578 0.60099379 0.50409938] [0.49913043 0.5378882 0.58658385 0.80347826 0.65465839 0.60546584 0.46956522] [0.58360248 0.60099379 0.97540373 0.83428571 0.59279503 0.45068323 0.4715528 ] [0.5778882 0.62459627 0.76223602 1. 0.78111801 0.44223602 0.43006211] [0.60869565 0.56944099 0.62559006 0.68944099 0.57639752 0.3778882 0.4226087 ] [0.46012422 0.…	[[0.44254144 0.41546961 0.39337017 0.42486188 0.43664825 0.40276243 0.35303867] [0.50662983 0.49594843 0.53333333 0.58066298 0.48508287 0.47071823 0.54401473] [0.41362799 0.51546961 0.76924494 0.76206262 0.57513812 0.47624309 0.41252302] [0.49558011 0.58987109 0.81436464 1. 0.53848987 0.50092081 0.47292818] [0.48766114 0.66372007 0.85469613 0.86058932 0.54953959 0.47384899 0.48066298] [0.36832413…	[[0.29015544 0.3238342 0.28238342 0.26943005 0.33678756 0.23834197 0.34196891] [0.3626943 0.2642487 0.61658031 0.43782383 0.36787565 0.27202073 0.39378238] [0.25129534 0.33419689 0.56994819 0.52072539 0.34715026 0.31088083 0.36787565] [0.37564767 0.55181347 0.64507772 1. 0.54145078 0.2642487 0.31088083] [0.39637306 0.4119171 0.93264249 0.73056995 0.25129534 0.3134715 0.31865285] [0.37823834 0.347…
278	[[0.38751088 0.27045257 0.41100957 0.44277633 0.37075718 0.38446475 0.36118364] [0.34160139 0.35704961 0.3983899 0.41906005 0.38381201 0.44908616 0.27349869] [0.41993037 0.38685814 0.38315927 0.49173194 0.4129678 0.34442994 0.32767624] [0.46409922 0.54960836 0.52262837 0.82767624 0.68167972 0.40687554 0.33507398] [0.56288077 0.743255 0.72932985 0.72236728 0.82093124 0.48085292 0.32180157] [0.4825…	[[0.39417439 0.31965198 0.31000567 0.3175714 0.44146019 0.34045773 0.36239834] [0.26158502 0.39209382 0.36447891 0.47493853 0.48893512 0.40117269 0.33175714] [0.33856629 0.32116512 0.45280878 0.8515226 0.90315869 0.51428031 0.33951201] [0.39152639 0.31776054 0.59731417 1. 0.80783053 0.43843389 0.40533384] [0.43257046 0.37299035 0.55437866 0.88764895 0.74163041 0.43881218 0.36372234] [0.37828636 0…	[[0.21814255 0.2462203 0.24190065 0.2699784 0.22894168 0.2462203 0.24406048] [0.27429806 0.35637149 0.20086393 0.20086393 0.22678186 0.25269978 0.21814255] [0.37796976 0.28293737 0.4838013 0.50323974 0.30237581 0.30669546 0.23110151] [0.67818575 0.68034557 0.71058315 0.85097192 0.412527 0.33477322 0.28941685] [1. 0.82937365 0.47732181 0.83585313 0.35853132 0.2224622 0.27645788] [0.40172786 0.4708…
279	[[0.34717934 0.40218917 0.42099354 0.4369913 0.4153803 0.36149312 0.40359248] [0.37300028 0.42351951 0.48666854 0.51726074 0.4869492 0.46870615 0.45832164] [0.44905978 0.49312377 0.6368229 0.57928712 0.40976705 0.46870615 0.40218917] [0.50743755 0.63373562 0.79595846 1. 0.71232108 0.42267752 0.43222004] [0.38506876 0.41594162 0.60959865 0.86472074 0.64468145 0.49789503 0.52876789] [0.49536907 0.4…	[[0.39695374 0.3726965 0.54080481 0.77886423 0.62861978 0.58743889 0.39375705] [0.4518616 0.48307634 0.52200075 0.78187288 0.7324182 0.46822114 0.34561865] [0.4018428 0.45035728 0.634261 0.98401655 0.73937571 0.4699135 0.41745017] [0.37495299 0.46126363 0.81402783 1. 0.71605867 0.52237683 0.3916886 ] [0.39827003 0.48570891 0.60567883 0.63219255 0.58123355 0.35389244 0.33546446] [0.38905604 0.4496…	[[0.17385787 0.16497462 0.12309645 0.14974619 0.13832487 0.12309645 0.12817259] [0.16370558 0.15862944 0.16751269 0.13071066 0.13451777 0.20050761 0.13324873] [0.11928934 0.13451777 0.19162437 0.45685279 0.31345178 0.19162437 0.13324873] [0.13959391 0.15101523 0.34898477 1. 0.96954315 0.35152284 0.13832487] [0.19035533 0.16243655 0.39720812 0.61928934 0.39720812 0.35152284 0.14974619] [0.16116751…
280	[[0.41747573 0.43241225 0.46079164 0.44510829 0.45668409 0.46228529 0.4339059 ] [0.45182972 0.52688574 0.48543689 0.45705751 0.46004481 0.45070948 0.52464526] [0.38274832 0.59746079 0.70761763 0.58887229 0.41112771 0.47274085 0.50074683] [0.52987304 0.53584765 0.72516804 1. 0.62994772 0.39581777 0.59410007] [0.46079164 0.47796863 0.63442868 0.76400299 0.63629574 0.49066468 0.46900672] [0.48207618…	[[0.34168272 0.30571612 0.32059516 0.32498394 0.34382359 0.33504603 0.27574395] [0.4059088 0.32573325 0.40044958 0.46189253 0.46221366 0.3322629 0.27649326] [0.65328623 0.42089488 0.43416827 0.5253693 0.58681225 0.34168272 0.25219439] [1. 0.6374438 0.38182402 0.6514665 0.5662599 0.39766645 0.25165917] [0.95793192 0.5982659 0.34275316 0.41918219 0.40794262 0.27681439 0.26739456] [0.76621708 0.5187…	[[0.13530928 0.40463918 0.72036082 0.8492268 0.47293814 0.21005155 0.14819588] [0.2242268 0.28737113 0.92396907 1. 0.53865979 0.35438144 0.19201031] [0.1507732 0.25902062 0.59149485 0.41108247 0.32216495 0.16494845 0.12886598] [0.15850515 0.14948454 0.32731959 0.58891753 0.74484536 0.22680412 0.14561856] [0.25386598 0.28350515 0.45231959 0.60051546 0.66494845 0.29123711 0.21005155] [0.59407216 0.…
281	[[0.9151985 1. 0.49635894 0.28635189 0.32182288 0.31477566 0.36528071] [0.36457599 0.48437867 0.43504816 0.37843552 0.33756166 0.27930467 0.27437162] [0.3096077 0.42518205 0.5146817 0.49354005 0.39699319 0.27766032 0.3321588 ] [0.36199201 0.47380785 0.60840968 0.82006108 0.47004933 0.29034531 0.28870096] [0.35283063 0.38806671 0.4301151 0.46511628 0.43669251 0.29363401 0.2931642 ] [0.23631665 0.3…	[[0.26796657 0.39312906 0.42284123 0.33463324 0.40445682 0.38291551 0.43305478] [0.39647168 0.40984215 0.39517177 0.51959146 0.43825441 0.45831012 0.57010214] [0.30696379 0.46406685 0.78272981 0.88727948 0.68282266 0.59145775 0.61912721] [0.39238626 0.54261838 0.91364903 1. 0.6915506 0.66258124 0.65088208] [0.40798514 0.48950789 0.86778087 0.87948004 0.57604457 0.54373259 0.55097493] [0.38662953 …	[[0.24611399 0.26943005 0.40414508 0.30569948 0.3238342 0.25388601 0.33678756] [0.2746114 0.38860104 0.37046632 0.30051813 0.32124352 0.25129534 0.30829016] [0.34455959 0.39637306 0.32642487 0.68134715 0.70984456 0.47927461 0.30051813] [0.33937824 0.33678756 0.5492228 1. 0.98704663 0.40414508 0.2746114 ] [0.24611399 0.26165803 0.58031088 0.97409326 0.90932642 0.75388601 0.25647668] [0.35233161 0.…
282	[[0.32495891 0.35994365 0.38084057 0.32918525 0.41465133 0.67245832 0.73937544] [0.31181028 0.30993191 0.38858887 0.36182202 0.34256868 0.46067152 0.78868279] [0.29326133 0.37966659 0.58088753 0.4087814 0.40032872 0.43601784 0.47405494] [0.43813102 0.59427096 0.98872975 0.86405259 0.51326602 0.36182202 0.44494013] [0.37473585 0.46419347 0.71683494 1. 0.66189246 0.40197229 0.50716131] [0.42310402 …	[[0.35058 0.35150064 0.41852329 0.38961517 0.43343767 0.51132388 0.40802799] [0.41686614 0.34579267 0.39679617 0.41042165 0.48665071 0.58792119 0.42478365] [0.45663782 0.48039035 0.64500092 0.76247468 0.57521635 0.50211747 0.46087277] [0.58847358 0.58092432 0.74719205 1. 0.68422022 0.55551464 0.38409133] [0.7737065 0.68053765 0.91898361 0.83336402 0.49438409 0.46473946 0.34744983] [0.64444854 0.6…	[[0.36756757 0.28648649 0.36216216 0.26486486 0.33513514 0.27297297 0.27567568] [0.38108108 0.36216216 0.35135135 0.35405405 0.47297297 0.26216216 0.2972973 ] [0.25945946 0.38378378 0.80540541 0.93513514 0.66486486 0.40540541 0.27027027] [0.38648649 0.52162162 0.75135135 1. 0.51891892 0.37027027 0.32432432] [0.35135135 0.44864865 0.58108108 0.33243243 0.42432432 0.39189189 0.26486486] [0.26756757…
283	[[0.51918407 0.61219038 0.71466731 0.71685284 0.56969403 0.37712482 0.46430306] [0.48591549 0.6109762 0.83778533 0.71199611 0.60223409 0.46163186 0.41160758] [0.3836814 0.44754735 0.65274405 0.91986401 0.85721224 0.48810102 0.44196212] [0.49611462 0.45774648 0.72073822 1. 0.85624089 0.58256435 0.40359398] [0.51918407 0.43880525 0.68285576 0.83292861 0.65322972 0.48203011 0.32345799] [0.51821272 0…	[[0.35360863 0.42522321 0.48177083 0.40383185 0.39620536 0.43675595 0.3171503 ] [0.38206845 0.51283482 0.52938988 0.58035714 0.45405506 0.375 0.41276042] [0.3891369 0.5593378 0.85863095 0.95721726 0.6530878 0.42317708 0.41201637] [0.34319196 0.4765625 0.9421503 1. 0.72786458 0.38002232 0.4172247 ] [0.38076637 0.50558036 0.78869048 0.91145833 0.62090774 0.43508185 0.39732143] [0.46372768 0.4410342…	[[0.435 0.2875 0.2475 0.255 0.29 0.285 0.3875] [0.29 0.35 0.3325 0.4525 0.36 0.3475 0.3175] [0.23 0.3175 0.4425 0.5975 1. 0.38 0.2975] [0.265 0.3625 0.45 0.915 0.7575 0.3225 0.255 ] [0.3025 0.2725 0.4825 0.355 0.455 0.32 0.2775] [0.245 0.3775 0.29 0.25 0.3 0.3125 0.31 ] [0.245 0.395 0.26 0.2425 0.34 0.3375 0.2675]]
284	[[0.45834543 0.58316401 0.51175617 0.3532656 0.30188679 0.2563135 0.4 ] [0.63686502 0.8394775 0.62119013 0.49404935 0.39477504 0.33904209 0.31436865] [0.48824383 0.87460087 0.69492017 0.48563135 0.37387518 0.38838897 0.36719884] [0.39970972 0.54746009 0.71001451 1. 0.84702467 0.40319303 0.26908563] [0.36342525 0.42467344 0.66124819 0.75587808 0.73439768 0.42293179 0.42409289] [0.33555878 0.436574…	[[0.43320201 0.46418338 0.67747135 0.7786533 0.77883238 0.53886103 0.55372493] [0.39756447 0.51074499 0.75967049 0.83434814 0.73334527 0.6969914 0.55623209] [0.34777937 0.5392192 0.63484957 0.87929799 0.77166905 0.58972063 0.51289398] [0.35297278 0.47331662 0.73889685 1. 0.83810888 0.41135387 0.38359599] [0.4851361 0.41636819 0.77739971 0.89058023 0.63789398 0.44788682 0.32252865] [0.31787249 0.4…	[[0.35097493 0.43454039 0.2729805 0.40111421 0.30640669 0.31754875 0.31197772] [0.25626741 0.28412256 0.27576602 0.30362117 0.33983287 0.29805014 0.34261838] [0.26183844 0.40947075 0.50417827 0.54317549 0.39554318 0.48189415 0.33704735] [0.38440111 0.37047354 0.86629526 1. 0.56267409 0.28133705 0.27855153] [0.30362117 0.27576602 0.40947075 0.74930362 0.46796657 0.32590529 0.36768802] [0.33704735 …
285	[[0.42920847 0.48021182 0.53595318 0.53762542 0.40301003 0.44230769 0.4793757 ] [0.51783724 0.50250836 0.41443701 0.49972129 0.37012263 0.52229654 0.51309922] [0.37987737 0.48913043 0.54821628 0.71237458 0.67781494 0.446767 0.48968785] [0.36956522 0.4835563 0.81605351 1. 0.90189521 0.55797101 0.40496098] [0.40886288 0.42725753 0.5367893 0.77675585 0.91499443 0.60367893 0.46348941] [0.4222408 0.52…	[[0.32632949 0.4194868 0.47136482 0.47805876 0.57958349 0.41799926 0.44849386] [0.48940126 0.49721086 0.59576051 0.69114913 0.66028263 0.52454444 0.52473038] [0.40870212 0.55336556 0.58478988 0.96671625 0.72647824 0.56229081 0.50278914] [0.42599479 0.46522871 0.620119 1. 0.72145779 0.53291186 0.49219041] [0.42041651 0.43399033 0.55801413 0.70304946 0.59278542 0.49795463 0.68780216] [0.3746746 0.4…	[[0.2159383 0.52056555 0.44987147 0.45501285 0.58226221 0.8059126 0.69151671] [0.33933162 0.38688946 0.81362468 0.57712082 0.65938303 0.57069409 0.99357326] [0.38303342 0.47943445 0.66066838 0.59383033 0.71079692 0.70694087 1. ] [0.22879177 0.55012853 0.44344473 0.7159383 0.51799486 0.60796915 0.5874036 ] [0.23007712 0.34061697 0.36503856 0.62339332 0.61053985 0.55141388 0.7159383 ] [0.20822622 0…
286	[[0.32758148 0.29635716 0.34511093 0.34976719 0.25992879 0.46781704 0.54779512] [0.30758696 0.37167899 0.38893454 0.41659819 0.43001917 0.41440701 0.49246782] [0.44480964 0.38455218 0.64311148 0.71843331 0.75540948 0.45713503 0.48452479] [0.33607231 0.47247329 0.65680635 1. 0.83566146 0.71678992 0.70473843] [0.48178581 0.46836483 0.48397699 0.64749384 0.76554369 0.7187072 0.68200493] [0.42207614 …	[[0.50755403 0.46854083 0.47523427 0.3708166 0.40466628 0.41059476 0.45113788] [0.33964429 0.49168101 0.44903423 0.48384012 0.48211895 0.50200803 0.41786192] [0.51558615 0.46242111 0.56664754 0.74794416 0.68253968 0.42799771 0.40122394] [0.40160643 0.437751 0.71352075 1. 0.64257028 0.47905909 0.42015682] [0.49244597 0.41365462 0.66322433 0.94320138 0.62535858 0.43144005 0.46127367] [0.46509849 0.…	[[0.37669377 0.25745257 0.28726287 0.29539295 0.27642276 0.28726287 0.25745257] [0.26558266 0.29268293 0.33875339 0.24390244 0.36856369 0.28726287 0.3604336 ] [0.42547425 0.40108401 0.39295393 0.59078591 0.32520325 0.32249322 0.29810298] [0.38211382 0.26287263 0.53658537 0.97831978 0.98102981 0.46883469 0.37669377] [0.28455285 0.33333333 0.50948509 1. 0.98102981 0.40650407 0.38482385] [0.25745257…
287	[[0.39215133 0.38791643 0.4582157 0.39243365 0.35827216 0.34189723 0.4904009 ] [0.43845285 0.49717674 0.49181254 0.42941841 0.55646527 0.48588368 0.39695088] [0.57029927 0.5107284 0.54884246 0.68012422 0.59966121 0.58046302 0.58893281] [0.42433653 0.51835121 0.57199322 1. 0.83286279 0.68322981 0.6284585 ] [0.31789949 0.45031056 0.60361378 0.7173913 0.70299266 0.62365895 0.66261999] [0.41671372 0.…	[[0.42358897 0.40052503 0.43652728 0.38852428 0.48865554 0.43633977 0.47121695] [0.31670729 0.58203638 0.55915995 0.6336021 0.66960435 0.39696231 0.40783799] [0.44852803 0.57884868 0.61503844 0.75173448 0.59028689 0.50496906 0.45677855] [0.41046315 0.51471967 0.88055503 1. 0.7168573 0.53647103 0.48303019] [0.51171948 0.67710482 0.71629477 0.76504782 0.6607913 0.49953122 0.41458841] [0.36921058 0.…	[[0.33066667 0.35466667 0.27733333 0.23733333 0.36 0.31466667 0.288 ] [0.288 0.43466667 0.34133333 0.31466667 0.36 0.256 0.29333333] [0.31466667 0.34933333 0.60533333 0.50666667 0.744 0.27733333 0.37066667] [0.38933333 0.44533333 0.70666667 1. 0.76533333 0.38133333 0.36533333] [0.25333333 0.344 0.44533333 0.61866667 0.62933333 0.408 0.41333333] [0.30933333 0.36266667 0.29333333 0.26666667 0.45066…
288	[[0.39708181 0.49140177 0.46039604 0.48202189 0.39291298 0.43121417 0.52162585] [0.39577905 0.58520063 0.46508598 0.54846274 0.51042209 0.4885357 0.39682126] [0.42131318 0.4775925 0.68994268 0.64669098 0.63001563 0.55653986 0.38874414] [0.46795206 0.43121417 0.73475769 1. 0.85617509 0.51537259 0.42808755] [0.4069828 0.40359562 0.57842626 0.94658676 0.89734237 0.54715998 0.59458051] [0.47863471 0.…	[[0.34329683 0.42852915 0.45028115 0.46611423 0.4934892 0.41950281 0.36771234] [0.43799941 0.478248 0.55445398 0.45560817 0.57457828 0.4815034 0.41654336] [0.39035218 0.53033442 0.6494525 0.7456348 0.81015093 0.79772122 0.66336194] [0.47099734 0.50517905 0.6891092 0.896715 0.87777449 0.9451021 0.55045872] [0.4717372 0.60343297 0.59425866 0.67253625 0.83427049 1. 0.5766499 ] [0.47706422 0.48031962…	[[0.31937173 0.2539267 0.31413613 0.32984293 0.41884817 0.27225131 0.36649215] [0.27486911 0.40575916 0.39790576 0.38219895 0.36387435 0.31151832 0.35602094] [0.34031414 0.40052356 0.36387435 0.60209424 0.45287958 0.33769634 0.28272251] [0.55759162 0.59947644 0.95811518 1. 0.86649215 0.41361257 0.28010471] [0.55497382 0.53664921 0.64921466 0.9947644 0.97120419 0.59424084 0.30104712] [0.54712042 0…
289	[[0.47976584 0.40188343 0.42173581 0.41410028 0.46271316 0.40824637 0.45685925] [0.50343599 0.42708068 0.43471621 0.48332909 0.46525834 0.39577501 0.49834564] [0.55153983 0.60473403 0.67269025 0.58717231 0.64698397 0.47951133 0.48892848] [0.57470094 0.62916773 0.79027742 1. 0.6849071 0.58589972 0.39933825] [0.49809112 0.55892084 0.7353016 0.85263426 0.87325019 0.51056248 0.3410537 ] [0.51412573 0…	[[0.59568533 0.44801934 0.49153803 0.54212386 0.47517203 0.44746141 0.41156779] [0.5073461 0.52166636 0.54993491 0.76548261 0.59196578 0.48837642 0.37679003] [0.45620234 0.40784824 0.64385345 0.86609634 0.74688488 0.44485773 0.48409894] [0.40970802 0.43983634 0.63808815 1. 0.74911661 0.4885624 0.61260926] [0.44169611 0.47944951 0.53542868 0.92505114 0.54212386 0.58992003 0.65557002] [0.48484285 0…	[[0.26139089 0.37170264 0.2470024 0.34052758 0.49880096 0.62589928 1. ] [0.31654676 0.44604317 0.28776978 0.40047962 0.40047962 0.36930456 0.30455635] [0.31894484 0.25179856 0.44604317 0.53717026 0.43165468 0.27338129 0.26858513] [0.30695444 0.41486811 0.70503597 0.87529976 0.45563549 0.31894484 0.3764988 ] [0.29256595 0.5059952 0.85611511 0.85611511 0.55395683 0.441247 0.31654676] [0.23980815 0.…
290	[[0.38940397 0.44609272 0.36874172 0.30172185 0.41668874 0.34596026 0.49165563] [0.3986755 0.36529801 0.46172185 0.52794702 0.3986755 0.34728477 0.33271523] [0.45271523 0.37192053 0.61774834 0.55152318 0.50569536 0.53430464 0.37245033] [0.43496689 0.69192053 0.85192053 1. 0.71496689 0.47549669 0.45350993] [0.37880795 0.54516556 0.80264901 0.98198675 0.72397351 0.58145695 0.60264901] [0.50781457 0…	[[0.33630721 0.38964313 0.4519007 0.47595035 0.34018619 0.435609 0.39197052] [0.33747091 0.40923196 0.4753685 0.57214895 0.61830877 0.38421257 0.35046548] [0.43173002 0.44569434 0.59968968 0.71450737 0.66369279 0.52792863 0.38013964] [0.43425136 0.47129558 0.71489527 1. 0.71955004 0.48739333 0.47788984] [0.44705198 0.49941815 0.63285493 0.68657874 0.59988363 0.47885958 0.47265322] [0.36539953 0.4…	[[0.14694894 0.1369863 0.15193026 0.12079701 0.12204234 0.17932752 0.15815691] [0.18430884 0.15940224 0.18804483 0.24283935 0.27148194 0.22540473 0.11830635] [0.15940224 0.32876712 0.47571606 0.4109589 0.20921544 0.1120797 0.12328767] [0.34620174 0.70734745 0.60772105 1. 0.56787049 0.13823163 0.22914072] [0.35990037 0.41344956 0.82191781 0.9750934 0.32503113 0.26650062 0.19427148] [0.14445828 0.3…
291	[[0.59215396 0.64100666 0.5392302 0.55440415 0.56550703 0.56328645 0.46262028] [0.51110289 0.53108808 0.588453 0.51443375 0.4219097 0.47483346 0.4803849 ] [0.54959289 0.55070318 0.71243523 0.77128053 0.61324944 0.63582531 0.33567728] [0.45262768 0.74019245 0.88008882 1. 0.78608438 0.6180607 0.47261288] [0.49888971 0.57549963 0.68874907 0.87490748 0.83604737 0.64026647 0.56957809] [0.56402665 0.40…	[[0.4928702 0.5654479 0.49085923 0.5308958 0.488117 0.63528336 0.64186472] [0.4393053 0.43784278 0.56563071 0.54003656 0.55776965 0.42632541 0.53473492] [0.38500914 0.56709324 0.8535649 0.79323583 0.66526508 0.48062157 0.4773309 ] [0.40292505 0.53308958 0.86106033 1. 0.61279707 0.50036563 0.4 ] [0.45319927 0.53290676 0.87294333 0.97129799 0.5714808 0.3904936 0.43893967] [0.4511883 0.54424132 0.67…	[[0.2979798 0.26515152 0.37626263 0.42929293 0.55555556 0.25757576 0.30050505] [0.25 0.46717172 0.50757576 0.86868687 0.52525253 0.39646465 0.23989899] [0.34343434 0.36111111 0.74747475 0.44949495 0.88636364 0.33838384 0.27020202] [0.31313131 0.36616162 0.74747475 0.92424242 0.73989899 0.47979798 0.32323232] [0.26262626 0.32828283 0.73232323 1. 0.66161616 0.27777778 0.33333333] [0.27272727 0.2828…
292	[[0.37357259 0.47063622 0.70758564 0.49510604 0.33972268 0.43250408 0.46594617] [0.39722675 0.34645188 0.47675367 0.48491028 0.4637031 0.41598695 0.54812398] [0.42536705 0.41700653 0.58849918 0.64946982 0.76101142 0.46227569 0.59420881] [0.39946982 0.54445351 0.58829527 0.86460033 1. 0.69575856 0.48817292] [0.47165579 0.39029364 0.43352365 0.45758564 0.73103589 0.48817292 0.32585644] [0.44637031 …	[[0.41794393 0.50897196 0.63607477 0.66037383 0.48336449 0.60186916 0.47102804] [0.53738318 0.5271028 0.62747664 0.65140187 0.55102804 0.49794393 0.43364486] [0.50392523 0.52897196 0.55906542 0.79065421 0.76915888 0.53738318 0.41308411] [0.45813084 0.49271028 0.63233645 1. 0.85850467 0.63925234 0.51457944] [0.38598131 0.38261682 0.5846729 0.82542056 0.71196262 0.5328972 0.51682243] [0.50093458 0.…	[[0.43243243 0.33169533 0.32923833 0.3046683 0.29484029 0.31449631 0.23832924] [0.2972973 0.24815725 0.32432432 0.29484029 0.31203931 0.28255528 0.28746929] [0.4029484 0.31695332 0.58476658 0.58230958 0.82555283 0.37346437 0.31941032] [0.3046683 0.42260442 0.57493857 0.86977887 1. 0.26535627 0.2997543 ] [0.36609337 0.50614251 0.77395577 0.82309582 0.68796069 0.26044226 0.24570025] [0.29484029 0.2…
293	[[0.4845087 0.53083505 0.47949248 0.56358808 0.37208616 0.42047802 0.41339628] [0.41811744 0.4877545 0.42401888 0.44319858 0.4877545 0.37946297 0.35556211] [0.37208616 0.49955739 0.59752139 0.67424019 0.42903511 0.5036884 0.32133373] [0.52050752 0.53555621 0.74830333 1. 0.78017114 0.44024786 0.35290646] [0.43641192 0.5175568 0.5154913 0.64296253 0.62437297 0.40277368 0.4824432 ] [0.35585719 0.431…	[[0.26209834 0.30410376 0.34901278 0.40011614 0.31746032 0.34843206 0.26054975] [0.33914053 0.37243515 0.40127758 0.51567944 0.42276423 0.3219125 0.29345722] [0.27564847 0.38230739 0.62446767 0.72319009 0.63724352 0.39353465 0.24816105] [0.38463027 0.45780101 0.65834301 1. 0.63085559 0.44386372 0.38792102] [0.27487418 0.38869532 0.82326752 0.82926829 0.58401084 0.49361208 0.35307782] [0.32733256 …	[[0.32835821 0.42686567 0.32238806 0.30447761 0.28955224 0.3880597 0.28955224] [0.32238806 0.27761194 0.47164179 0.38208955 0.39402985 0.31641791 0.33432836] [0.30149254 0.42985075 0.30746269 0.60298507 0.4358209 0.36716418 0.38208955] [0.31940299 0.48358209 0.72537313 1. 0.60298507 0.4119403 0.35820896] [0.33432836 0.4 0.85970149 0.84477612 0.7880597 0.46268657 0.29552239] [0.34925373 0.34626866…
294	[[0.35541506 0.4315558 0.59235844 0.48982958 0.49037933 0.45107202 0.60747664] [0.36201209 0.51814184 0.4848818 0.57806487 0.67647059 0.7262232 0.61434854] [0.40049478 0.40681693 0.6113249 0.85623969 0.75371083 0.88949973 0.50522265] [0.38097856 0.45876855 0.71385377 1. 0.76855415 0.68609126 0.53161078] [0.3051127 0.39059923 0.59180869 0.8108851 0.72237493 0.65475536 0.61874656] [0.34249588 0.346…	[[0.48055397 0.47808765 0.47581104 0.5016126 0.44697401 0.48283058 0.48396889] [0.4841586 0.50142288 0.69151964 0.61164864 0.55055967 0.45911592 0.49383419] [0.50388921 0.52627585 0.68715614 0.78068678 0.66685638 0.47827737 0.43805729] [0.55169797 0.65452476 0.80269399 1. 0.73951812 0.51375451 0.4632897 ] [0.49060899 0.54562702 0.77461582 0.7732878 0.52418896 0.52475811 0.51603111] [0.41851641 0.…	[[0.09563758 0.09899329 0.10318792 0.08557047 0.11744966 0.07969799 0.125 ] [0.12751678 0.11409396 0.15100671 0.15016779 0.1216443 0.11744966 0.09563758] [0.10989933 0.12667785 0.29026846 0.42869128 0.2466443 0.11409396 0.12583893] [0.09479866 0.23238255 0.27852349 0.33808725 0.29194631 0.19798658 0.22567114] [0.08305369 0.0864094 0.15604027 0.2147651 0.17030201 0.59479866 0.64848993] [0.11325503…
295	[[0.58226398 0.62969753 0.51604033 0.43606783 0.57607699 0.55270394 0.51695692] [0.44271311 0.46975252 0.60197067 0.54170486 0.51833181 0.41063245 0.36228231] [0.45256645 0.52291476 1. 0.81897342 0.6883593 0.34120073 0.40673694] [0.39550871 0.42277727 0.78551787 0.91086159 0.61503208 0.38863428 0.40971586] [0.42988084 0.43629698 0.49358387 0.60059578 0.53345555 0.354033 0.39825848] [0.44087993 0.…	[[0.52262774 0.48083942 0.5 0.57481752 0.53266423 0.46277372 0.48229927] [0.49142336 0.57682482 0.60018248 0.7540146 0.67281022 0.47445255 0.50164234] [0.49014599 0.68886861 0.63375912 0.90583942 0.56770073 0.63777372 0.45857664] [0.47846715 0.4580292 0.82627737 1. 0.75565693 0.4629562 0.57664234] [0.48649635 0.54215328 0.78722628 0.71240876 0.57281022 0.50164234 0.4149635 ] [0.45948905 0.5310219…	[[0.3495935 0.33604336 0.26558266 0.37669377 0.30623306 0.25203252 0.27642276] [0.48780488 0.36585366 0.32249322 0.48238482 0.33604336 0.31436314 0.3197832 ] [0.29810298 0.33062331 0.41463415 1. 0.74254743 0.32791328 0.2899729 ] [0.27913279 0.36314363 0.79132791 0.899729 0.48238482 0.4200542 0.2601626 ] [0.33875339 0.27913279 0.31165312 0.47425474 0.48509485 0.2601626 0.4200542 ] [0.29539295 0.25…
296	[[0.47394541 0.41632203 0.41053212 0.40005514 0.34463744 0.25778881 0.34767025] [0.40777502 0.54149435 0.53984009 0.48800662 0.50565205 0.38378825 0.42238765] [0.40667218 0.59691205 0.64571271 0.78797905 0.60683761 0.36145575 0.52440033] [0.42762614 0.61896884 0.83677971 1. 0.9170113 0.50785773 0.40556934] [0.41714916 0.43286463 0.68844775 0.97049904 0.90681004 0.59470637 0.53873725] [0.42514475 …	[[0.4432037 0.45456296 0.46264921 0.45764343 0.50057759 0.44666923 0.48806315] [0.38274933 0.41124374 0.43896804 0.5535233 0.50442819 0.46804005 0.56815556] [0.48883327 0.50673854 0.60974201 0.75086638 0.66153254 0.48767809 0.47362341] [0.50173277 0.53427031 0.66884867 1. 0.78417405 0.48421255 0.44551405] [0.40219484 0.46380439 0.67462457 0.9116288 0.68810166 0.52329611 0.46399692] [0.48440508 0.…	[[0.21564482 0.27272727 0.20295983 0.20295983 0.25581395 0.28964059 0.1987315 ] [0.26849894 0.23255814 0.34883721 0.36575053 0.26004228 0.19450317 0.3192389 ] [0.23890063 0.34249471 0.397463 0.32135307 0.43128964 0.30232558 0.26427061] [0.37632135 0.34038055 1. 0.72727273 0.38477801 0.21564482 0.20718816] [0.20718816 0.47780127 0.45243129 0.67653277 0.34460888 0.24524313 0.22198732] [0.38054968 0…
297	[[0.3468252 0.41538072 0.38502403 0.38831267 0.40779155 0.39311915 0.36023273] [0.38274728 0.40855047 0.39868454 0.54389072 0.51656969 0.43865419 0.39362509] [0.32380471 0.3953959 0.54009613 0.6531748 0.53959018 0.52365292 0.35213762] [0.43890716 0.46749304 0.65013913 0.95927144 0.75891728 0.66860612 0.39994941] [0.37389325 0.5064508 0.99165191 0.89982292 0.81811283 0.62888945 0.477106 ] [0.40349…	[[0.43181385 0.44516498 0.41541102 0.42437536 0.5090597 0.41121495 0.46862483] [0.47625405 0.45069617 0.50600801 0.59946595 0.5559794 0.44535571 0.43925234] [0.49704368 0.49513637 0.62044631 0.93572382 0.81308411 0.59774938 0.42685485] [0.39862674 0.49742514 0.75185962 1. 0.8317757 0.53690635 0.3877551 ] [0.45641808 0.48636277 0.63055503 0.74251383 0.78809842 0.61014686 0.53728781] [0.457181 0.42…	[[0.2748538 0.28947368 0.46783626 0.36549708 0.30994152 0.30116959 0.31871345] [0.30994152 0.29824561 0.44736842 0.33918129 0.37426901 0.34502924 0.31578947] [0.37719298 0.29239766 0.38011696 0.61695906 0.48245614 0.30409357 0.33918129] [0.29239766 0.46783626 0.50584795 0.96783626 0.59356725 0.42397661 0.30701754] [0.43567251 0.26608187 0.57894737 0.92982456 1. 0.54385965 0.31578947] [0.29239766 …
298	[[0.33301274 0.3962491 0.41452272 0.39408512 0.49507093 0.35128637 0.44986776] [0.36715557 0.38903583 0.52801154 0.45828324 0.46669873 0.32123107 0.4818466 ] [0.39360423 0.50156288 0.66650637 1. 0.69584035 0.48905987 0.49290695] [0.46213032 0.48569368 0.77085838 0.94133205 0.95167107 0.45251262 0.36643424] [0.63909594 0.72252945 0.70473672 0.57658091 0.5181534 0.39672998 0.36643424] [0.50829526 0…	[[0.38717996 0.39767913 0.37041812 0.49953951 0.30318659 0.44409652 0.39233745] [0.40707313 0.42825566 0.49475041 0.46288451 0.50156567 0.55258795 0.45017499] [0.45109597 0.4081783 0.61853012 0.82372444 0.65776386 0.52882667 0.46417388] [0.39620556 0.38625898 0.69018235 1. 0.84085467 0.66826303 0.48682999] [0.43838644 0.48259348 0.73567876 0.92632161 0.78172776 0.40320501 0.34518328] [0.49180328 …	[[0.28080229 0.27507163 0.3008596 0.29226361 0.3008596 0.32378223 0.30945559] [0.35816619 0.32664756 0.3782235 0.39255014 0.46131805 0.31518625 0.33524355] [0.30659026 0.42406877 0.89684814 0.93696275 0.67908309 0.35243553 0.3008596 ] [0.39255014 0.46704871 0.68767908 1. 0.70773639 0.30945559 0.30659026] [0.26934097 0.33810888 0.54727794 0.5730659 0.48424069 0.33524355 0.3008596 ] [0.32951289 0.3…
299	[[0.37208039 0.40439978 0.50108637 0.37017925 0.43047257 0.36393265 0.37588267] [0.29712113 0.51385117 0.49511135 0.57197175 0.48234655 0.48288973 0.39489408] [0.34573601 0.62927757 0.79549158 0.83840304 0.88946225 0.62982075 0.50298751] [0.47012493 0.65046171 0.92096687 1. 0.73628463 0.85524172 0.5608365 ] [0.56002173 0.39489408 0.73248235 0.65154807 0.7979359 0.65779468 0.53557849] [0.44133623 …	[[0.4411306 0.37426901 0.37309942 0.38109162 0.30311891 0.35204678 0.3785575 ] [0.37173489 0.34015595 0.40311891 0.47095517 0.45672515 0.34619883 0.38109162] [0.43703704 0.36588694 0.52592593 0.76725146 0.64873294 0.4 0.38499025] [0.32222222 0.49259259 0.58206628 1. 0.72339181 0.482846 0.41169591] [0.39122807 0.45341131 0.56588694 0.98031189 0.68109162 0.39395712 0.38888889] [0.36666667 0.4023391…	[[0.34957627 0.4279661 0.34110169 0.49576271 0.45127119 0.53813559 0.40042373] [0.35169492 0.5190678 0.63347458 0.89194915 0.93008475 0.7309322 1. ] [0.48516949 0.5720339 0.51694915 0.77330508 0.74152542 0.61440678 0.49576271] [0.31779661 0.48728814 0.65889831 0.79025424 0.59957627 0.56355932 0.37288136] [0.27966102 0.25211864 0.22033898 0.45338983 0.58474576 0.38771186 0.33898305] [0.21610169 0.…
300	[[0.30685815 0.43581477 0.37690504 0.43171161 0.52227433 0.43376319 0.29249707] [0.33323564 0.47567409 0.69460727 0.46951934 0.41588511 0.52667057 0.32180539] [0.42731536 0.63921454 0.88218054 0.68933177 0.53516999 0.44109027 0.29484174] [0.492966 0.56916764 0.98153576 1. 0.65298945 0.4387456 0.34994138] [0.43728019 0.55832356 0.65621336 0.74179367 0.62573271 0.38833529 0.3619578 ] [0.37016413 0.…	[[0.47613922 0.36239684 0.49120919 0.46376032 0.56871188 0.49641191 0.48421241] [0.4793685 0.50358809 0.54592752 0.8031934 0.78758522 0.54485109 0.47865088] [0.48833872 0.44330822 0.66917833 0.91890922 1. 0.56530319 0.50897022] [0.44474345 0.48475063 0.69232149 0.96950126 0.86616433 0.56010047 0.49085038] [0.44797273 0.5165052 0.61571582 0.80409042 0.71169717 0.42805884 0.37405813] [0.45622533 0.…	[[0.42507645 0.32721713 0.33027523 0.42813456 0.32721713 0.3058104 0.3088685 ] [0.34862385 0.32721713 0.27522936 0.34556575 0.36697248 0.31498471 0.36085627] [0.29969419 0.35474006 0.5382263 0.64220183 0.41590214 0.44342508 0.33027523] [0.32415902 0.40366972 0.64525994 1. 0.78899083 0.65443425 0.32110092] [0.32110092 0.40978593 0.70030581 0.9266055 0.95412844 0.39755352 0.30275229] [0.35779817 0.…
301	[[0.39661017 0.3980226 0.48898305 0.65056497 0.84830508 0.73785311 0.54717514] [0.3299435 0.40282486 0.51101695 0.68757062 0.81299435 0.65734463 0.58870056] [0.24915254 0.41384181 0.68050847 0.61327684 0.74293785 0.58276836 0.49039548] [0.3720339 0.40169492 0.74915254 1. 0.74180791 0.47881356 0.42090395] [0.33954802 0.44830508 0.49491525 0.74745763 0.61694915 0.60310734 0.37344633] [0.38700565 0.…	[[0.34719848 0.43874644 0.534283 0.51566952 0.46362773 0.53922127 0.46438746] [0.40550807 0.49059829 0.70294397 0.7348528 0.47350427 0.42089269 0.45470085] [0.45622032 0.65489079 0.91263058 0.94700855 0.60759734 0.48034188 0.41690408] [0.48224122 0.55403609 0.89838557 1. 0.61899335 0.47749288 0.31623932] [0.35099715 0.54852802 0.71870845 0.76790123 0.53105413 0.50503324 0.40721747] [0.38119658 0.…	[[0.19280206 0.12082262 0.17866324 0.25578406 0.15938303 0.1503856 0.11825193] [0.12596401 0.17866324 0.35218509 0.61439589 0.37660668 0.26349614 0.18508997] [0.17737789 0.23521851 0.6066838 0.8251928 0.57840617 0.19023136 0.25321337] [0.16066838 0.27506427 0.65552699 1. 0.55269923 0.19151671 0.21979434] [0.12982005 0.13881748 0.2403599 0.40102828 0.20951157 0.19794344 0.14524422] [0.23907455 0.1…
302	[[0.57861635 0.51903343 0.39357829 0.50744786 0.47070506 0.43396226 0.42701092] [0.41575637 0.45216816 0.47699437 0.53028798 0.47401523 0.46507779 0.3449189 ] [0.41310824 0.48659384 0.55047997 0.8795101 0.80370738 0.58126448 0.4184045 ] [0.46242966 0.41476332 0.60906984 0.9142668 1. 0.52499172 0.48262165] [0.48791791 0.60973188 0.48891096 0.69381 0.73684211 0.50248262 0.4061569 ] [0.59417411 0.60…	[[0.43970971 0.38109416 0.36434686 0.44938593 0.52046892 0.53870488 0.50279122] [0.3777447 0.42742836 0.4467808 0.54596204 0.64849274 0.66654261 0.60569408] [0.43282471 0.45422404 0.54652028 0.72887979 0.85522888 0.83438779 0.57703759] [0.51395608 0.50614068 0.6114626 1. 0.95738742 0.67268329 0.54391515] [0.55638258 0.53591366 0.75213993 0.95571269 0.71920357 0.493115 0.57071083] [0.56643096 0.56…	[[0.31519274 0.27891156 0.32426304 0.25396825 0.27437642 0.22902494 0.26530612] [0.26984127 0.34693878 0.37641723 0.29931973 0.39002268 0.20861678 0.21995465] [0.34693878 0.5260771 0.45351474 0.3877551 0.47165533 0.39455782 0.27210884] [0.29931973 0.39909297 0.65306122 0.77777778 0.88888889 0.37641723 0.31519274] [0.39002268 0.45804989 0.48072562 1. 0.89115646 0.65986395 0.3446712 ] [0.31972789 0…
303	[[0.67232552 0.58879008 0.46914578 0.43357586 0.33144705 0.4742657 0.46968472] [0.65696578 0.52034492 0.44839666 0.58959849 0.42549178 0.52169227 0.45513339] [0.550256 0.80113177 0.7178658 0.68283482 0.55995688 0.38614929 0.40231743] [0.68418216 0.70385341 0.93074643 1. 0.75047157 0.36028025 0.37941256] [0.43654002 0.44246834 0.58717327 0.71166801 0.64079763 0.44785772 0.44651037] [0.41875505 0.4…	[[0.42525624 0.46702765 0.51769484 0.53277896 0.44130729 0.39257397 0.36627345] [0.37865016 0.41906788 0.47573003 0.59272868 0.4453684 0.47863083 0.45639141] [0.47379617 0.42602978 0.50937923 0.67627151 0.57764456 0.52871785 0.42506285] [0.50203056 0.55559853 0.62347708 1. 0.75594663 0.6526784 0.47089538] [0.41771418 0.37942371 0.63701412 0.71127442 0.80719397 0.6288919 0.49526204] [0.35679752 0.…	[[0.42372881 0.37966102 0.36610169 0.37627119 0.33220339 0.36949153 0.34237288] [0.34915254 0.35932203 0.39322034 0.47457627 0.45762712 0.39661017 0.44067797] [0.69830508 0.36949153 0.86779661 0.65084746 0.57627119 0.36271186 0.34915254] [0.46101695 0.60677966 0.62372881 1. 0.70169492 0.41355932 0.31186441] [0.33220339 0.45423729 0.66779661 0.6440678 0.73559322 0.5559322 0.46779661] [0.36271186 0…
304	[[0.41922006 0.42869081 0.51448468 0.47688022 0.44818942 0.41532033 0.3367688 ] [0.4718663 0.42061281 0.67966574 0.51197772 0.554039 0.42869081 0.31587744] [0.49387187 0.5816156 0.76044568 0.84707521 0.70334262 0.3448468 0.45376045] [0.47019499 0.66518106 0.71364903 1. 0.84818942 0.55069638 0.47270195] [0.61114206 0.61002786 0.66016713 0.52590529 0.62841226 0.41810585 0.5718663 ] [0.48635097 0.44…	[[0.43164278 0.42374127 0.42686512 0.46251378 0.43421536 0.4353179 0.50973907] [0.50900404 0.46104373 0.57111356 0.64645351 0.65141492 0.51267916 0.44524072] [0.54208012 0.51157663 0.74274164 0.92319 0.81275266 0.55365674 0.46380007] [0.62624035 0.68485851 0.92888644 1. 0.76736494 0.59996325 0.4277839 ] [0.57938258 0.74972437 0.89470783 0.88846012 0.72987872 0.56707093 0.42741639] [0.56045571 0.5…	[[0.3655914 0.43010753 0.30913978 0.29569892 0.28763441 0.29301075 0.36290323] [0.27688172 0.35752688 0.4516129 0.36021505 0.27688172 0.32526882 0.26344086] [0.35483871 0.33602151 1. 0.66935484 0.42473118 0.3844086 0.26344086] [0.37096774 0.58064516 0.70967742 0.7983871 0.53763441 0.32526882 0.29301075] [0.38172043 0.44892473 0.55376344 0.71236559 0.61290323 0.27419355 0.33870968] [0.28494624 0.3…
305	[[0.40070402 0.49457319 0.46523907 0.42299795 0.45702552 0.49721326 0.65209739] [0.3898504 0.39043708 0.41419771 0.53446759 0.43561162 0.6450572 0.91317102] [0.44822529 0.51862716 0.56585509 0.60164271 0.54708126 0.43678498 0.78556762] [0.37283661 0.5324142 0.6036961 1. 0.54356116 0.45497213 0.40363743] [0.33411558 0.34790261 0.57553535 0.70255207 0.71839249 0.63772367 0.36960986] [0.49281314 0.4…	[[0.38196238 0.46735522 0.6069716 0.59369236 0.56215419 0.55975655 0.52194762] [0.44632977 0.50811509 0.6473626 0.67853191 0.59719661 0.58004426 0.52821837] [0.44725194 0.61693102 0.90335669 0.9732571 0.70822575 0.51383253 0.50276651] [0.41313169 0.6069716 0.90538547 1. 0.65639985 0.51678347 0.52582073] [0.42309111 0.60586499 0.88417558 0.81704168 0.57008484 0.49723349 0.45536702] [0.43876798 0.5…	[[0.30726257 0.31843575 0.3575419 0.27374302 0.36871508 0.31843575 0.2877095 ] [0.27374302 0.27932961 0.28212291 0.48603352 0.40502793 0.29608939 0.30726257] [0.36871508 0.31564246 0.88826816 0.78212291 0.98044693 0.30446927 0.29050279] [0.37430168 0.3547486 0.73184358 0.82960894 1. 0.36871508 0.29888268] [0.40223464 0.46927374 0.39664804 0.5027933 0.33240223 0.37430168 0.27932961] [0.36871508 0.…
306	[[0.46103183 0.50274424 0.32546652 0.4409989 0.36004391 0.49506037 0.3287596 ] [0.54582876 0.56695939 0.58260154 0.47008782 0.39077936 0.33397366 0.35482986] [0.58534577 0.69923161 0.65697036 0.60400659 0.43386389 0.44950604 0.49890231] [0.68907794 0.61059276 0.70746432 1. 0.81805708 0.36964874 0.40916575] [0.71020856 0.60867179 0.77030735 0.69264544 0.61608123 0.57958288 0.44593853] [0.50933041 …	[[0.53471423 0.54353663 0.47238205 0.50843882 0.44073648 0.4601074 0.53260453] [0.5972382 0.48714998 0.66877637 0.54698888 0.56655159 0.54008439 0.53567319] [0.45166858 0.62466437 0.59110088 0.82700422 0.68680476 0.6127733 0.45492904] [0.53298811 0.5730725 0.76601458 1. 0.70732643 0.49290372 0.48791715] [0.45550441 0.48408132 0.7013809 0.83237438 0.68527043 0.46394323 0.47084772] [0.41580361 0.45…	[[0.3297491 0.35125448 0.37275986 0.52329749 0.40860215 0.41577061 0.4265233 ] [0.33333333 0.77777778 0.73835125 0.42293907 0.60573477 0.44086022 0.54121864] [0.37634409 0.68458781 0.91039427 0.83512545 0.61290323 0.44086022 0.48028674] [0.56989247 0.5734767 0.79569892 1. 0.81003584 0.48387097 0.34050179] [0.35125448 0.58064516 0.48387097 0.35483871 0.61648746 0.43010753 0.39784946] [0.33691756 0…
307	[[0.62909718 0.48332375 0.56958022 0.53105233 0.50603795 0.54312823 0.5652674 ] [0.54025302 0.45802185 0.61644623 0.60810811 0.53939045 0.41805635 0.44594595] [0.38556642 0.54772858 0.71679126 0.90253019 0.82949971 0.4853364 0.41288097] [0.34790109 0.49051179 0.6106958 1. 0.98821162 0.58855664 0.40971823] [0.49568718 0.55146636 0.5773433 0.64289822 0.70557792 0.58510638 0.42955722] [0.32777458 0.…	[[0.42163821 0.53769423 0.46940341 0.43468252 0.44638404 0.41549971 0.41549971] [0.44926146 0.53558412 0.65873777 0.56474199 0.5716478 0.40456551 0.45616727] [0.43679263 0.45041243 0.66775369 0.72549396 0.81392672 0.58929599 0.47765202] [0.42854402 0.60636869 0.6479954 1. 0.89890658 0.54018799 0.39228851] [0.41223863 0.53098024 0.58987148 0.77709572 0.75887205 0.54440821 0.42489929] [0.37195473 0…	[[0.43839542 0.33524355 0.3008596 0.27507163 0.28366762 0.26647564 0.29799427] [0.4469914 0.30372493 0.48997135 0.36389685 0.3982808 0.42406877 0.26647564] [0.32378223 0.55873926 0.58739255 1. 0.40974212 0.30945559 0.3495702 ] [0.36962751 0.35816619 0.67048711 0.7965616 0.84240688 0.30945559 0.31518625] [0.29512894 0.34383954 0.5530086 0.50716332 0.33810888 0.3495702 0.45272206] [0.36103152 0.352…
308	[[0.42964461 0.37445825 0.44640277 0.51776943 0.44438024 0.43542329 0.46084947] [0.35683329 0.38948281 0.38717134 0.57208899 0.51863623 0.36232303 0.45275932] [0.49147645 0.62785322 0.95348165 0.77232014 0.64952326 0.39612829 0.44582491] [0.59260329 0.69893094 0.97515169 1. 0.64721179 0.5790234 0.38717134] [0.67783877 0.74487142 0.76394106 0.74255995 0.5755562 0.58191274 0.40104016] [0.68535105 0…	[[0.54766849 0.4551633 0.52633566 0.43156504 0.48272607 0.44629035 0.49122145] [0.41268643 0.5584293 0.59165565 0.78063055 0.71531055 0.57277704 0.5121767 ] [0.52614688 0.47611856 0.55673022 0.87256938 0.83028129 0.63054559 0.53615254] [0.45176515 0.42193695 0.79705494 1. 0.86464036 0.58882386 0.71984142] [0.4292996 0.54993392 0.6698131 0.81782141 0.58655843 0.56541439 0.45157636] [0.4959411 0.42…	[[0.46014493 0.36956522 0.48550725 0.33695652 0.4384058 0.33695652 0.35507246] [0.47826087 0.60144928 0.4384058 0.57608696 0.4057971 0.49637681 0.36231884] [0.46376812 0.48913043 0.84782609 0.7173913 0.88043478 0.36956522 0.36231884] [0.35144928 0.49275362 0.67753623 1. 0.81521739 0.58695652 0.32608696] [0.5942029 0.39130435 0.58695652 0.93115942 0.49275362 0.34057971 0.41666667] [0.40942029 0.36…
309	[[0.37202718 0.50792752 0.51727067 0.56285391 0.65345413 0.61466591 0.63306908] [0.4889581 0.48810872 0.54218573 0.50084938 0.64269536 0.6817667 0.64014723] [0.43742922 0.4614949 0.68006795 0.75849377 0.60985277 0.60928652 0.54246886] [0.48272933 0.52604757 0.67412231 1. 0.79699887 0.59513024 0.48301246] [0.39184598 0.50962627 0.65175538 0.84399773 0.80889015 0.55577576 0.34597961] [0.37259343 0.…	[[0.38609023 0.41729323 0.46390977 0.53515038 0.44135338 0.5056391 0.4037594 ] [0.4387218 0.4887218 0.53364662 0.69567669 0.57142857 0.46973684 0.50733083] [0.45263158 0.58609023 0.5787594 0.82274436 0.80338346 0.53364662 0.46296992] [0.51729323 0.49642857 0.67800752 1. 0.85676692 0.68984962 0.52932331] [0.47387218 0.51278195 0.62744361 0.84022556 0.75864662 0.66766917 0.50883459] [0.41766917 0.4…	[[0.22840691 0.23416507 0.24760077 0.20345489 0.2168906 0.21113244 0.29366603] [0.18618042 0.20537428 0.31477927 0.3512476 0.20153551 0.18809981 0.18042226] [0.26487524 0.42802303 0.41458733 0.56429942 0.6084453 0.24184261 0.27639155] [0.24184261 0.27831094 0.3915547 0.57005758 0.56429942 0.41650672 0.22840691] [0.38387716 0.32821497 0.28023033 0.56046065 0.26487524 0.20921305 0.27447217] [0.3474…
310	[[0.47941261 0.44399654 0.47192629 0.62942701 0.63230636 0.57414339 0.48833861] [0.50331126 0.46559171 0.58278146 0.58738842 0.57126404 0.4995681 0.46991074] [0.47451771 0.558019 0.76763605 0.99222574 0.65102217 0.53642384 0.566945 ] [0.47682119 0.59257126 0.66801037 1. 0.90901238 0.60034552 0.55024475] [0.46703138 0.51540455 0.76187734 0.7826087 0.73567521 0.67434495 0.46328822] [0.45378635 0.48…	[[0.50083908 0.39026664 0.40667537 0.47883647 0.49039717 0.38858848 0.48163341] [0.43520418 0.47193735 0.61775126 0.6656722 0.46690285 0.39791162 0.45273168] [0.45776618 0.44490024 0.81446951 0.76095469 0.62763379 0.52321462 0.46205482] [0.40070856 0.5163155 0.90322581 1. 0.65728137 0.44042514 0.57747529] [0.47753123 0.46074958 0.74920753 0.77605818 0.8390826 0.61625956 0.67275778] [0.385978 0.36…	[[0.32345013 0.26954178 0.30458221 0.30727763 0.30188679 0.26954178 0.32614555] [0.29380054 0.2884097 0.28571429 0.41778976 0.36657682 0.41509434 0.30727763] [0.26954178 0.30188679 0.44474394 0.84097035 0.61185984 0.35040431 0.3180593 ] [0.4393531 0.42587601 0.67115903 0.73315364 1. 0.48247978 0.27762803] [0.30997305 0.37466307 0.61725067 0.45283019 0.52560647 0.29649596 0.2722372 ] [0.2884097 0.…
311	[[0.51468097 0.35375494 0.52682101 0.48729531 0.43393563 0.63523433 0.61010728] [0.38763411 0.42490119 0.47882552 0.57453416 0.54206663 0.53867871 0.41501976] [0.38565782 0.42546584 0.57961604 1. 0.83625071 0.54545455 0.38763411] [0.36928289 0.41840768 0.51270469 0.92772445 0.93308865 0.46216827 0.37267081] [0.40711462 0.38170525 0.27950311 0.55731225 0.61321287 0.44805195 0.37634105] [0.34387352…	[[0.34123591 0.48406529 0.41197046 0.40866693 0.40497474 0.40788962 0.4500583 ] [0.4076953 0.36863583 0.37621454 0.42771084 0.57423241 0.49261562 0.45355616] [0.48659153 0.40283716 0.46696463 0.61232025 0.68966187 0.51962689 0.46735328] [0.44656044 0.41799456 0.52739992 1. 0.85017489 0.50446949 0.35755927] [0.44364555 0.43937038 0.6482705 0.98270501 0.90497474 0.58219977 0.47590361] [0.50699572 0…	[[0.27098321 0.27817746 0.26378897 0.27577938 0.29016787 0.29736211 0.23741007] [0.41247002 0.22781775 0.2470024 0.23741007 0.44844125 0.31894484 0.29976019] [0.2206235 0.3117506 0.44364508 0.39088729 0.41726619 0.41247002 0.23980815] [0.31654676 0.35971223 0.48681055 0.66666667 0.96642686 0.63549161 0.25179856] [0.2470024 0.34052758 0.49880096 0.62589928 1. 0.35251799 0.27338129] [0.28776978 0.4…
312	[[0.50114548 0.35681558 0.48052692 0.59392898 0.71162658 0.70017182 0.639748 ] [0.37886598 0.54095074 0.54639175 0.62600229 0.60595647 0.5615693 0.65750286] [0.39347079 0.61540664 1. 0.91838488 0.61626575 0.49484536 0.58104238] [0.41752577 0.37829324 0.87342497 0.98310424 0.66609393 0.45017182 0.44530355] [0.40693013 0.31328751 0.51431844 0.60824742 0.49112257 0.42611684 0.54352806] [0.37142039 0…	[[0.44589081 0.35166116 0.42082767 0.42762774 0.52049738 0.43675928 0.41189042] [0.40528463 0.49485137 0.42976491 0.58538955 0.59044103 0.48571984 0.4396736 ] [0.33436954 0.38313581 0.59180105 0.88595298 0.87312998 0.60831552 0.45579949] [0.5313775 0.43093064 0.6312415 1. 0.79133476 0.6570818 0.51330872] [0.48552555 0.52962891 0.62210997 0.70681951 0.75325432 0.6409559 0.51117156] [0.45307946 0.4…	[[0.14107366 0.13982522 0.14107366 0.11985019 0.11985019 0.11860175 0.15106117] [0.1772784 0.32084894 0.23595506 0.22721598 0.19475655 0.13982522 0.15855181] [0.35705368 0.39076155 0.45817728 0.58177278 0.2721598 0.1772784 0.16978777] [0.32833958 0.45443196 0.54681648 1. 0.74032459 0.35205993 0.1835206 ] [0.2659176 0.37702871 0.57553059 0.68539326 0.73657928 0.37203496 0.24843945] [0.14856429 0.2…
313	[[0.33396584 0.48766603 0.41587603 0.3399747 0.54111322 0.42156863 0.31688805] [0.49399114 0.44686907 0.50695762 0.45667299 0.48450348 0.40354206 0.49683744] [0.36938646 0.49335863 0.61891208 0.5740038 0.58570525 0.40449083 0.45351044] [0.45793801 0.66350411 1. 0.8399747 0.69829222 0.4629981 0.57874763] [0.64421252 0.58254269 0.68342821 0.77356104 0.62112587 0.52466793 0.60183428] [0.46963947 0.5…	[[0.42961679 0.48873484 0.55940689 0.4074716 0.43500867 0.45734643 0.52127864] [0.46832274 0.52301175 0.50279222 0.55767379 0.64644714 0.4906605 0.49605238] [0.48757943 0.55632582 0.67899095 0.62950125 0.54958598 0.51704217 0.41286347] [0.45715386 0.57885615 0.75640285 1. 0.65742345 0.50317735 0.4627383 ] [0.44887348 0.61062969 0.83728096 0.86809166 0.55362989 0.49046794 0.50683613] [0.47101868 0…	[[0.35860656 0.20081967 0.20491803 0.32172131 0.22540984 0.30532787 0.25204918] [0.30122951 0.31147541 0.20696721 0.3954918 0.27868852 0.27663934 0.2602459 ] [0.29508197 0.38114754 0.56352459 0.42008197 0.4897541 0.39754098 0.31147541] [0.27459016 0.40983607 0.44467213 0.57377049 0.50409836 1. 0.32172131] [0.29303279 0.32172131 0.45081967 0.41393443 0.70491803 0.44467213 0.49590164] [0.2397541 0.…
314	[[0.39206128 0.81424095 0.78325209 0.52176184 0.27123955 0.24233983 0.20908774] [0.50800836 0.59975627 1. 0.65494429 0.3948468 0.24930362 0.27193593] [0.8158078 0.54021588 0.53655989 0.59383705 0.47249304 0.26915042 0.28899721] [0.55188022 0.41521588 0.5097493 0.71135097 0.56197772 0.41678273 0.38944986] [0.66660864 0.45003482 0.42043872 0.59314067 0.65894847 0.43819638 0.38370474] [0.88840529 0.…	[[0.30317182 0.4432769 0.46546021 0.52130765 0.5444639 0.46312512 0.45611987] [0.36582993 0.35590582 0.5911656 0.75754038 0.62774859 0.4454174 0.33041448] [0.32924694 0.44911461 0.53220471 0.86145164 0.93072582 0.52695077 0.4290718 ] [0.3847052 0.36680288 0.56723098 0.98910294 1. 0.49211909 0.38295388] [0.36505157 0.39891029 0.61646235 0.81533372 0.69352014 0.44152559 0.44405526] [0.35201401 0.36…	[[0.31055901 0.30745342 0.35093168 0.35093168 0.31055901 0.3447205 0.32608696] [0.37888199 0.54968944 0.50310559 0.33229814 0.29192547 0.29813665 0.28881988] [0.30124224 0.37267081 1. 0.8136646 0.63354037 0.37267081 0.33850932] [0.33850932 0.68944099 0.91304348 0.77950311 0.54658385 0.29813665 0.29813665] [0.42236025 0.31677019 0.56521739 0.37888199 0.33540373 0.30124224 0.29503106] [0.52795031 0…
315	[[0.46245887 0.47113371 0.40861502 0.45737362 0.38647921 0.47143284 0.35477116] [0.44899791 0.47143284 0.48579121 0.51510619 0.4516901 0.42207598 0.4139994 ] [0.5602752 0.44002393 0.65629674 0.78552199 0.92701167 0.55997607 0.4388274 ] [0.47801376 0.58121448 0.7921029 1. 0.8647921 0.61112773 0.47502243] [0.55309602 0.55369429 0.65151062 0.65330541 0.93987436 0.59676937 0.44720311] [0.51420879 0.4…	[[0.50806142 0.42495202 0.43301344 0.46161228 0.46564299 0.41055662 0.41669866] [0.41055662 0.42072937 0.50978887 0.48790787 0.51170825 0.43992322 0.45451056] [0.45815739 0.51900192 0.57907869 0.65892514 0.59328215 0.45220729 0.56679463] [0.54548944 0.63378119 0.78829175 1. 0.87735125 0.65738964 0.56756238] [0.58023033 0.69635317 0.82360845 0.97543186 0.80479846 0.6134357 0.58387716] [0.51497121 …	[[0.20267261 0.28730512 0.21603563 0.21380846 0.22717149 0.21826281 0.24053452] [0.39643653 0.28062361 0.35412027 0.27171492 0.32962138 0.24498886 0.28285078] [0.23830735 0.32293987 0.4298441 0.33184855 0.4454343 0.24721604 0.29398664] [0.29398664 0.3674833 0.61247216 0.56124722 0.56347439 0.24053452 0.25612472] [0.21826281 0.5077951 1. 0.60579065 0.31848552 0.28953229 0.24276169] [0.3363029 0.55…
316	[[0.51265823 0.433695 0.45057263 0.51928873 0.51808318 0.49186257 0.44002411] [0.42405063 0.54370102 0.53676914 0.56148282 0.43670886 0.48040989 0.54731766] [0.46986136 0.54249548 0.79957806 0.72272453 0.62115732 0.5331525 0.49819168] [0.45931284 0.60488246 0.87040386 1. 0.8230862 0.46835443 0.45840868] [0.4822182 0.54550934 0.67872212 0.67540687 0.56992164 0.53646775 0.46473779] [0.43339361 0.48…	[[0.38115162 0.40944411 0.51265192 0.43275553 0.46722455 0.43972903 0.45128512] [0.40406455 0.43833433 0.58776649 0.61725443 0.664475 0.43713887 0.48176928] [0.39609484 0.46941622 0.72066149 0.84538753 0.76788205 0.40785017 0.39330544] [0.40446304 0.48276549 0.67105001 1. 0.76150628 0.43454871 0.33950986] [0.40904563 0.43853357 0.66826061 0.72783423 0.61546125 0.46582985 0.42359036] [0.34329548 0…	[[0.43089431 0.53252033 0.44308943 0.50813008 0.40650407 0.4796748 0.46341463] [0.7195122 0.37398374 0.37804878 0.73577236 0.42682927 0.54471545 0.40243902] [0.55284553 0.52439024 0.42682927 0.72764228 0.69105691 0.42682927 0.5 ] [0.36178862 0.68292683 0.69105691 0.98373984 0.69105691 0.52439024 0.63821138] [0.51219512 0.98373984 0.6504065 0.96341463 1. 0.40650407 0.4796748 ] [0.43902439 0.654471…
317	[[0.38295991 0.3151533 0.43543632 0.42541274 0.41568396 0.54451651 0.60436321] [0.55395047 0.44693396 0.47110849 0.55542453 0.43661557 0.4557783 0.50707547] [0.42806604 0.58932783 0.84433962 0.78685142 0.53832547 0.48408019 0.42158019] [0.65949292 0.7134434 0.89504717 1. 0.73290094 0.49587264 0.39829009] [0.38384434 0.56132075 0.68838443 0.76061321 0.67747642 0.62588443 0.48879717] [0.47553066 0.…	[[0.40722065 0.32674466 0.30859217 0.42416297 0.41710367 0.40076644 0.3148447 ] [0.33884631 0.37858007 0.58531666 0.65974183 0.49052037 0.48083905 0.26885841] [0.45401372 0.44776119 0.60104881 0.88422751 0.62263009 0.4895119 0.28358209] [0.3916902 0.4929407 0.78801936 1. 0.63735377 0.47841872 0.27914482] [0.40459863 0.50605083 0.75292457 0.70492134 0.52823719 0.2866075 0.28640581] [0.40338846 0.3…	[[0.37065637 0.45945946 0.56756757 0.44015444 0.39382239 0.4015444 0.47104247] [0.38996139 0.47876448 0.37837838 0.48648649 0.40540541 0.42857143 0.42084942] [0.64864865 0.4980695 0.55598456 0.64864865 0.97683398 0.44401544 0.4015444 ] [0.44401544 1. 0.92277992 0.9034749 0.71428571 0.48648649 0.50965251] [0.5019305 0.37837838 0.84555985 0.96525097 0.53281853 0.64864865 0.47876448] [0.42084942 0.4…
318	[[0.38179148 0.55565345 0.44199706 0.46431718 0.44581498 0.42143906 0.3917768 ] [0.42907489 0.39207048 0.41527166 0.4701909 0.59941263 0.37856094 0.46138032] [0.39471366 0.54889868 0.80998532 0.61967695 0.5277533 0.43024963 0.46284875] [0.44229075 0.6845815 0.96857562 1. 0.77386197 0.44640235 0.45961821] [0.579442 0.55359765 0.90954479 0.82232012 0.68487518 0.51835536 0.47782673] [0.45110132 0.42…	[[0.48822848 0.43844076 0.48359707 0.56599768 0.60343497 0.45214203 0.42744114] [0.43921266 0.43187958 0.50926283 0.80490158 0.64010035 0.5142802 0.45194905] [0.40023157 0.52682362 0.72674643 0.88942493 0.78232343 0.53222694 0.46468545] [0.41161714 0.56792744 0.78849865 1. 0.86723273 0.54785797 0.51794674] [0.45214203 0.48070243 0.73369355 0.93612505 0.62987264 0.52103435 0.52759552] [0.43110768 …	[[0.44186047 0.39534884 0.36434109 0.48449612 0.39147287 0.47286822 0.32945736] [0.46511628 0.37984496 0.56589147 0.42635659 0.48449612 0.40697674 0.36434109] [0.41472868 0.4379845 0.45348837 0.72868217 0.42248062 0.54651163 0.36046512] [0.40697674 0.58527132 0.64341085 0.81007752 0.80620155 0.39147287 0.46124031] [0.65503876 0.59302326 1. 0.89922481 0.6744186 0.37984496 0.39922481] [0.40697674 0…
319	[[0.46359584 0.42555721 0.38008915 0.46121842 0.35066865 0.39881129 0.24279346] [0.40742942 0.41783061 0.43566122 0.48499257 0.55661218 0.36047548 0.40059435] [0.32065379 0.44517088 0.42496285 0.65824666 0.79881129 0.59762259 0.41931649] [0.36344725 0.49004458 0.61634473 1. 0.97919762 0.91619614 0.51887073] [0.48826152 0.64160475 0.8089153 0.8332838 0.8564636 0.70995542 0.51827637] [0.51530461 0.…	[[0.4203072 0.50289248 0.40714143 0.59724716 0.43965689 0.45382007 0.47616198] [0.57729902 0.50807899 0.63395173 0.63355276 0.50029922 0.43706363 0.45282266] [0.51486136 0.60682226 0.79293836 0.86794335 0.54498304 0.48035109 0.36245761] [0.48513864 0.6331538 0.8428087 1. 0.63474965 0.44763615 0.48573708] [0.41452224 0.609615 0.78994614 0.74167165 0.58448035 0.4053461 0.40793936] [0.43247556 0.516…	[[0.61093248 0.47588424 0.585209 0.37299035 0.48231511 0.44051447 0.35691318] [0.31832797 0.62379421 0.47266881 0.5562701 0.65916399 0.53054662 0.34083601] [0.44051447 0.50482315 0.65916399 0.81028939 1. 0.61736334 0.42122186] [0.53054662 0.7266881 0.52733119 0.67845659 0.97427653 0.52090032 0.30868167] [0.40192926 0.48553055 0.73311897 0.61093248 0.64630225 0.34083601 0.31511254] [0.39871383 0.4…
320	[[0.70151976 0.42613982 0.48693009 0.4337386 0.5224924 0.52765957 0.58297872] [0.96990881 0.59848024 0.65805471 0.65714286 0.57507599 0.44285714 0.49392097] [0.61914894 0.58571429 0.77963526 0.88297872 0.53161094 0.40091185 0.47507599] [0.40911854 0.48601824 0.90395137 1. 0.70151976 0.53282675 0.46170213] [0.45987842 0.52613982 0.63282675 0.66656535 0.55258359 0.47933131 0.44589666] [0.52887538 0…	[[0.3346519 0.43888449 0.50059335 0.50613133 0.61491297 0.5650712 0.48931962] [0.52056962 0.46004747 0.51780063 0.6133307 0.53995253 0.50415348 0.49465981] [0.4713212 0.53955696 0.64220728 0.69303797 0.53303006 0.54232595 0.46894778] [0.40071203 0.52452532 0.84177215 1. 0.66772152 0.46340981 0.54628165] [0.55201741 0.58920095 0.87816456 0.82871835 0.69541139 0.52887658 0.55893987] [0.50613133 0.6…	[[0.13513514 0.12331081 0.17905405 0.22043919 0.18327703 0.09712838 0.10135135] [0.09037162 0.11739865 0.22212838 0.3125 0.21199324 0.15456081 0.10304054] [0.10388514 0.15118243 0.38091216 0.48141892 0.43158784 0.21030405 0.13091216] [0.13851351 0.19172297 0.35135135 1. 0.63851351 0.24915541 0.10641892] [0.11655405 0.24915541 0.40962838 0.30996622 0.27533784 0.1875 0.08108108] [0.08868243 0.07854…
321	[[0.38724962 0.34718932 0.51841482 0.70385527 0.56472109 0.41158734 0.38444971] [0.43700194 0.4090028 0.63881111 1. 0.84729701 0.41201809 0.36463493] [0.47641611 0.33943571 0.48955417 0.72754684 0.75769976 0.54576782 0.36075813] [0.41718716 0.47017015 0.62438079 0.82382081 0.53176825 0.40404911 0.2827913 ] [0.4109412 0.38961878 0.70234762 0.96101658 0.74219255 0.55352143 0.32005169] [0.37325005 0…	[[0.31820024 0.35974868 0.34475071 0.36319416 0.28496149 0.36643697 0.40980949] [0.37535468 0.43615728 0.51378192 0.51925415 0.34900689 0.33603567 0.34637211] [0.47973247 0.51945683 0.57600324 0.65484394 0.52047021 0.39217673 0.34738549] [0.50263478 0.56708553 0.7438184 1. 0.63680584 0.51438995 0.32326713] [0.33887313 0.54864208 0.7766518 0.92338873 0.67024726 0.46919335 0.44973652] [0.39237941 0…	[[0.11641067 0.08973323 0.07679871 0.18270008 0.13904608 0.10751819 0.12530315] [0.13257882 0.10751819 0.27324171 0.21180275 0.14874697 0.19725141 0.12449475] [0.14551334 0.25788197 0.35246564 0.55295069 0.43007276 0.48666128 0.24818108] [0.17784964 0.38884398 0.84074373 1. 0.5432498 0.61762328 0.20048504] [0.19805982 0.49474535 0.69927243 0.66451091 0.49797898 0.1851253 0.21018593] [0.13419563 0…
322	[[0.27799228 0.30952381 0.30630631 0.38181038 0.41720292 0.4009009 0.3981124 ] [0.36014586 0.41634492 0.45195195 0.42127842 0.38266838 0.34513085 0.45516946] [0.42900043 0.37280137 0.64157014 0.73959674 0.56306306 0.31424281 0.45581296] [0.51201201 0.40690691 0.50815101 0.83590734 0.8018018 0.41419991 0.47897898] [0.45945946 0.30630631 0.44658945 0.61046761 0.6973402 0.52552553 0.44959245] [0.683…	[[0.18880597 0.19800995 0.18291874 0.21898839 0.23897181 0.18466003 0.17180763] [0.2159204 0.23474295 0.23266998 0.31567164 0.33366501 0.23731343 0.19883914] [0.19253731 0.23698176 0.33101161 0.45033167 0.39129353 0.23283582 0.21210614] [0.27537313 0.27802653 0.29875622 0.47164179 0.43913765 0.23490879 0.17048093] [0.2318408 0.30091211 0.4278607 0.42694859 0.31608624 0.19958541 0.15381426] [0.260…	[[0.11040146 0.10218978 0.15510949 0.08850365 0.24178832 0.12226277 0.09306569] [0.09945255 0.13321168 0.15693431 0.27737226 0.20985401 0.11861314 0.1040146 ] [0.12317518 0.12682482 0.35492701 0.75091241 0.48083942 0.27919708 0.14781022] [0.09032847 0.24452555 0.35766423 1. 0.63594891 0.18978102 0.11131387] [0.10127737 0.1870438 0.54653285 0.70346715 0.45255474 0.15875912 0.12043796] [0.15510949 …
323	[[0.53103007 0.47366176 0.53550864 0.45660055 0.37747921 0.35999147 0.28214971] [0.49946684 0.63894221 0.73725741 0.71934314 0.61462999 0.41799957 0.2706334 ] [0.37577309 0.50351887 0.71870335 0.79270633 0.75389209 0.52441885 0.4013649 ] [0.35807208 0.32757518 0.60183408 0.81616549 0.84069098 0.48965664 0.44316485] [0.32672212 0.32352314 0.38153124 0.53657496 0.79441245 0.74685434 0.60865856] [0.…	[[0.48806984 0.43103783 0.46188167 0.52104753 0.48457808 0.4343356 0.42909796] [0.4628516 0.46207565 0.48632396 0.67041707 0.65877789 0.54393792 0.43491756] [0.42192047 0.44209505 0.57730359 0.78971872 0.76741028 0.51580989 0.52104753] [0.37555771 0.45412221 0.48302619 1. 0.86246363 0.54548982 0.47313288] [0.45392823 0.43685742 0.50785645 0.94801164 0.80329777 0.50475267 0.47798254] [0.47119302 0…	[[0.12280702 0.14786967 0.28822055 0.32080201 0.63909774 0.45614035 0.29573935] [0.21929825 0.20551378 0.23057644 0.38095238 0.56766917 0.25313283 0.26441103] [0.14912281 0.23684211 0.5952381 0.78195489 0.60025063 0.3433584 0.12531328] [0.13032581 0.31578947 0.62531328 1. 0.71804511 0.23934837 0.14536341] [0.15037594 0.17794486 0.31453634 0.64661654 0.41102757 0.16541353 0.13659148] [0.13157895 0…
324	[[0.4718131 0.41416963 0.32681564 0.37861859 0.44438801 0.47536821 0.4174708 ] [0.40705942 0.35652616 0.4555612 0.43956323 0.44997461 0.55637379 0.42889792] [0.33544947 0.41036059 0.49314373 0.72574911 0.69807009 0.4845099 0.38395124] [0.41924835 0.3737938 0.46140173 0.69426105 1. 0.56399187 0.45962417] [0.43296089 0.45022854 0.51091925 0.47841544 0.53478923 0.49873032 0.31970543] [0.37887252 0.4…	[[0.31887367 0.32572298 0.39878234 0.34760274 0.38850837 0.41076865 0.38222983] [0.43112633 0.42903349 0.54090563 0.53862253 0.5087519 0.55270167 0.34265601] [0.40068493 0.42694064 0.69843988 1. 0.76902588 0.43436073 0.40563166] [0.34398782 0.45167428 0.83181126 0.93683409 0.76027397 0.41799848 0.34037291] [0.34341705 0.45471842 0.62385845 0.70091324 0.60350076 0.40125571 0.41057839] [0.31982496 …	[[0.30421687 0.28313253 0.1937751 0.19578313 0.18875502 0.12650602 0.11546185] [0.14859438 0.18473896 0.25903614 0.26907631 0.14257028 0.14257028 0.10240964] [0.12248996 0.34236948 0.52610442 0.55321285 0.24297189 0.14457831 0.13253012] [0.09839357 0.22991968 0.67168675 1. 0.36947791 0.19477912 0.10542169] [0.13253012 0.19277108 0.39959839 0.27208835 0.18373494 0.15863454 0.12951807] [0.1184739 0…
325	[[0.34712084 0.37631792 0.38686131 0.40145985 0.56826169 0.63125169 0.83319816] [0.39767505 0.4703974 0.38037307 0.55717762 0.92051906 1. 0.7666937 ] [0.34522844 0.41146256 0.50310895 0.72533117 0.8864558 0.65585293 0.59097053] [0.38253582 0.51797783 0.78561773 0.91457151 0.85996215 0.57583131 0.52068127] [0.40470397 0.45715058 0.71695053 0.73046769 0.59772912 0.5801568 0.35631252] [0.44120032 0.…	[[0.51636875 0.42016469 0.42659169 0.59128339 0.47318739 0.48724644 0.51415947] [0.45310303 0.44808194 0.46013256 0.62060655 0.68748745 0.44065073 0.46194015] [0.48383209 0.50351476 0.55653746 0.97148022 0.85238 0.61016268 0.38320948] [0.5225949 0.48262703 0.60032135 1. 0.80899779 0.62602932 0.47198233] [0.62542679 0.60112472 0.63346053 0.82647118 0.72725447 0.50070295 0.46314521] [0.59208676 0.6…	[[0.11353211 0.15022936 0.12614679 0.11926606 0.15825688 0.17201835 0.13188073] [0.14908257 0.20642202 0.17087156 0.27408257 0.17431193 0.15137615 0.1353211 ] [0.125 0.18922018 0.25114679 0.35894495 0.22247706 0.24770642 0.14220183] [0.11697248 0.35091743 0.75688073 1. 0.62270642 0.18807339 0.14220183] [0.1766055 0.18348624 0.73853211 0.9266055 0.3646789 0.13073394 0.1353211 ] [0.12155963 0.16284…
326	[[0.483261 0.45319281 0.41072536 0.44606324 0.43273404 0.48419095 0.37228766] [0.5099194 0.5982641 0.45939244 0.5750155 0.50898946 0.55455673 0.44389337] [0.48729076 0.46311221 0.6599504 0.87290763 0.48233106 0.54060756 0.42467452] [0.41971482 0.49597024 0.76472412 1. 0.8400496 0.44234346 0.46280223] [0.39460632 0.32951023 0.57966522 0.65654061 0.67885927 0.57625542 0.44079355] [0.32982021 0.3741…	[[0.48708115 0.5569237 0.46023415 0.48667743 0.40331046 0.55147356 0.42208317] [0.48587 0.4501413 0.48627372 0.46306015 0.51836899 0.52947113 0.42289059] [0.51574485 0.51110214 0.498587 0.69156237 0.61445297 0.49899071 0.37464675] [0.49939443 0.49394429 0.56984255 1. 0.73072265 0.49192572 0.44630602] [0.48990715 0.53148971 0.72083165 0.95983044 0.65623738 0.55046427 0.38998789] [0.4430763 0.52038…	[[0.19832736 0.13978495 0.16367981 0.21744325 0.1660693 0.22819594 0.14097969] [0.14456392 0.22819594 0.36917563 0.26403823 0.43130227 0.28793309 0.13261649] [0.19235364 0.24014337 0.32616487 0.43847073 0.39426523 0.17323775 0.14336918] [0.10872162 0.36320191 0.47789725 1. 0.64874552 0.33572282 0.14814815] [0.11947431 0.2078853 0.36678614 0.55555556 0.54958184 0.46475508 0.14217443] [0.12544803 0…
327	[[0.43239408 0.47618082 0.45672005 0.46077438 0.34441516 0.32454896 0.37299818] [0.60145956 0.53334685 0.47131563 0.46503142 0.42529901 0.39266167 0.35090209] [0.65740928 0.46989661 0.55605108 0.48956011 0.38718832 0.4017839 0.25481451] [0.46827488 0.47192378 0.67747821 0.73646868 0.4844922 0.32698155 0.34056355] [0.43624569 0.40583823 0.55706467 0.67403203 0.5921346 0.32677884 0.29920941] [0.573…	[[0.30868497 0.3359279 0.49201147 0.31626383 0.3371569 0.37115936 0.39696846] [0.3467841 0.41806637 0.40229414 0.61450225 0.51126587 0.52560426 0.41089717] [0.32322819 0.42359689 0.62392462 0.8918476 0.60610406 0.50798853 0.3467841 ] [0.27877919 0.4825891 0.83121671 1. 0.79168374 0.43056125 0.4537075 ] [0.29639492 0.44080295 0.71200328 0.93179025 0.75256043 0.52417042 0.45678001] [0.31954117 0.43…	[[0.34666667 0.28848485 0.16121212 0.16606061 0.15636364 0.19515152 0.12363636] [0.32363636 0.29818182 0.30545455 0.20606061 0.16121212 0.14666667 0.13212121] [0.27636364 0.43151515 0.76727273 0.72242424 0.18181818 0.12484848 0.13090909] [0.17939394 0.38060606 0.96242424 1. 0.30787879 0.17090909 0.14909091] [0.25454545 0.25818182 0.26181818 0.39515152 0.22545455 0.14909091 0.12848485] [0.14424242…
[truncated: 672 more rows]

## Sheet: Figure 3a
	Coordinate	Location	Cell	Target	Distance	Centroid	x	y	z	Classification			Comment: the classiciation, location with z,y,z coordinates and specific target present in figure (for this figure no distinction is made between the nucleus and cytoplasm, the shortest path to the nearest nucleus means a target is assigned to that nucleus or Cell see cell ID representing a unique ID for cells). No data or cells were filtered out of the dataset.
[truncated: 21,578 more rows]

[truncated: 28 more sheets: Figure 3b-d, Figure 3e, Figure 3f, Figure 3g, Figure 4c, Figure 4d, Figurge 4e, Figure 4f, Figure 4g, Figure 5d, Figure 5e (right panel), Figure 5e, Figure 5f, Figure 6a, Figure 6b, Figure 6c, Figure 6f, Figure 6h, Figure 6i, Figure 6j …]
